# Supplementary material for: Sustainable DNA-polysaccharide hydrogels as recyclable bioplastics
Source: Nat Commun. 2025 Aug 12;16:7467. doi: 10.1038/s41467-025-62682-1 (PMC12344013; doi:10.1038/s41467-025-62682-1)
Supplement: Supplementary file 7 — Source data [file 41467_2025_62682_MOESM7_ESM.xlsx]

## Sheet: Fig 2a f
Fig 2a i				Fig 2a ii					Fig 2a iii				Fig 2f i				Fig 2f ii				Fig 2f iii
Time_s	G'	G''		Time_s	G'	G''			Time_s	G'	G''		Dex ratio	mean	sd		Recycling time	mean	sd			mean	sd
5.92035	0.14074	0.1245		7.96344	36.6345	16.3592			5.90671	104.094	43.7417		0	8	1.73205		0	48.3333	12.7017		Porous	48.3333	12.7017
9.02215	0.15828	0.1094		11.0008	38.8268	17.4454			9.00076	116.021	43.3251		5	36	22.5389		1	59	38.223		Dense	1155	352.139
12.0634	0.13859	0.11045		14.0772	40.6437	18.4283			12.0575	124.564	41.5083		10	48.3333	12.7017		2	58.3333	24.033
15.1456	0.13478	0.10882		17.1614	42.1198	19.3541			15.1281	130.034	41.0616		20	91	53.3948		10	50.6667	39.2088
18.2377	0.1327	0.09875		20.3061	43.5795	20.0904			18.2201	134.22	42.3753
21.3356	0.12823	0.09983		23.3279	44.9472	20.7715			21.3297	138.103	43.907
24.4276	0.12144	0.09653		26.4375	46.1044	21.3332			24.3827	141.441	45.6475
27.463	0.11849	0.09304		29.5451	47.0611	21.9895			27.4669	146.023	47.3469
30.5706	0.11255	0.08843		32.6371	48.1645	22.3878			30.5667	149.443	48.2439
33.6705	0.10545	0.08444		35.7741	49.1256	22.7493			33.6588	153.075	48.861
36.7586	0.10176	0.08435		38.8036	49.9291	23.0654			36.7391	155.289	49.0952
39.8194	0.09702	0.07993		41.9015	50.5138	23.4037			39.8331	157.534	49.72
42.9524	0.09035	0.07725		44.9779	51.0086	23.83			42.8821	159.74	49.9083
45.9819	0.08929	0.07592		47.9957	51.8048	24.2436			46.0113	161.266	49.4949
49.0915	0.08701	0.07457		51.0975	52.6118	24.4245			49.115	162.981	49.0769
52.1562	0.08405	0.07269		54.2462	53.0478	24.366			52.1973	164.13	48.1939
55.299	0.08041	0.07209		57.3362	52.8745	24.1806			55.2326	164.955	48.0031
58.3657	0.07578	0.07232		60.399	52.8609	24.4127			58.3169	165.566	47.887
61.4167	0.07328	0.07043		63.4324	53.0554	24.4995			61.4304	166.711	48.5325
64.5106	0.06977	0.07512		66.5107	53.7478	24.8163			64.5381	167.719	48.6896
67.5754	0.0901	0.05589		69.6301	54.3364	24.64			67.6125	168.827	48.4324
70.6966	0.06231	0.07795		72.7085	50.0255	20.5746			70.6732	169.994	48.4493
73.736	0.06592	0.06096		75.7966	49.4772	20.4572			73.7418	169.897	47.3115
76.8924	0.06086	0.06214		78.8788	48.4697	20.3571			76.8456	169.44	47.0484
79.9356	0.05881	0.06253		81.9475	48.5143	19.582			79.9298	169.788	47.3725
83.0316	0.05528	0.0609		85.0492	48.4646	19.319			83.0335	169.636	46.9752
86.1685	0.05069	0.06046		88.1374	48.5174	18.9091			86.0689	168.64	45.042
89.3387	0.06361	0.07544		91.2313	48.4198	18.8087			89.1863	168.535	44.0147
92.3897	0.05428	0.05736		94.2902	48.3067	18.6114			92.3077	169.596	43.8311
95.4055	0.05286	0.06564		97.3724	48.251	18.6623			95.3411	170.856	44.5156
98.437	0.03868	0.06786		100.502	48.2464	18.537			98.4097	171.791	45.5272
101.531	0.05502	0.06119		103.535	48.1964	18.4945			101.504	171.781	45.5126
104.621	0.03677	0.07796		106.662	48.2569	18.4329			104.682	170.171	44.2552
107.701	0.04839	0.05465		109.711	48.1843	18.4278			107.742	170.524	43.6716
110.807	0.05056	0.05518		112.782	48.2826	18.3589			110.778	171.068	43.372
113.87	0.042	0.05417		115.882	48.2734	18.2937			113.979	172.283	43.4254
116.923	0.04129	0.05707		118.985	48.3175	18.291			116.999	170.734	42.0183
120.081	0.03726	0.05597		122.066	48.3538	18.1431			120.005	171.249	42.7063
123.134	0.0365	0.05747		125.136	48.3099	18.1945			123.117	171.885	43.6281
126.234	0.03542	0.05726		128.271	48.3403	18.1535			126.17	170.953	42.5349
129.33	0.03439	0.05683		131.305	48.4117	18.1103			129.316	170.973	41.686
132.383	0.0393	0.06008		134.449	48.4531	18.1103			132.348	170.782	41.1457
135.463	0.05063	0.06072		137.467	48.2905	18.0809			135.436	170.211	40.5175
138.553	0.03003	0.05446		140.598	48.3794	18.1359			138.524	170.647	40.954
141.616	0.03607	0.04921		143.643	48.4543	18.1096			141.612	170.432	40.4564
144.753	0.03039	0.05437		146.718	48.5379	18.09			144.685	170.781	40.8652
147.857	0.02955	0.04979		149.81	48.6194	18.0975			147.814	171.317	40.5157
150.855	0.02776	0.0506		152.929	48.6593	18.1066			150.894	171.286	40.1441
153.976	0.02821	0.05035		156.054	48.719	18.1349			153.968	171.557	40.0962
157.043	0.02823	0.04809		159.211	48.7132	18.12			157.037	171.429	40.2211
160.151	0.0223	0.05149		162.244	48.7863	18.1517			160.155	170.721	39.8218
163.211	0.02456	0.04806		165.27	48.8555	18.1566			163.207	170.483	39.7155
166.317	0.02509	0.05333		168.348	48.909	18.1558			166.317	170.923	39.4403
169.423	0.025	0.04839		171.479	48.8961	18.1123			169.411	171.489	39.6374
172.462	0.02431	0.04638		174.554	48.9078	18.189			172.513	172.192	39.8233
175.548	0.02213	0.04438		177.587	48.9613	18.2275			175.535	171.982	39.3907
178.642	0.01698	0.04398		180.697	49.0373	18.2594			178.615	171.631	39.4316
181.713	0.01719	0.04511		183.734	49.1303	18.2775			181.736	171.945	39.5128
184.85	0.01672	0.04581		186.836	49.1938	18.2802			184.783	171.329	38.9738
187.932	0.01783	0.0444		189.905	49.2178	18.3058			187.897	171.756	39.3084
190.961	0.0162	0.04327		192.997	49.2631	18.3597			190.977	172.876	39.5787
194.085	0.01454	0.04167		196.099	49.3491	18.3898			194.122	172.154	39.0566
197.138	0.01358	0.04182		199.192	49.4193	18.4186			197.124	172.09	39.0642
200.236	0.01261	0.04287		202.275	49.4861	18.3614			200.21	171.746	38.9865

## Sheet: Fig 3b
	Fig 3b
		mean	sd
	before healing	48.3333	12.7017
	after healing	52.3333	42.1584

## Sheet: Fig 4g
	Fig 4g
	dex-dna	mean	sd		aa-dna	mean	sd		cmc-dna	mean	sd
	0	100	0.409018		0	100	3.75171		0	100	3.06304
	0.195312	101.437	3.34872		0.195312	106.095	0.238116		0.195312	97.713	0.112869
	0.390625	99.1072	8.83965		0.390625	104.366	0.27411		0.390625	95.5788	7.42797
	0.78125	90.7238	3.4421		0.78125	103.683	3.44437		0.78125	94.8096	1.48676
	1.5625	104.465	5.9317		1.5625	114.376	2.75494		1.5625	94.6004	1.62298
	3.125	100.47	5.64595		3.125	111.494	2.90169		3.125	82.4458	4.9643
	6.25	98.7771	8.63047		6.25	111.152	1.24319		6.25	80.5923	4.77554
	12.5	92.8131	12.7505		12.5	110.897	5.57357		12.5	84.3709	25.9697

## Sheet: Fig 5
Fig 5d		Fig 5d				Fig 5e
Global Warming Potential (1000 CO2-eq m-3)		Production	Recycling	End-of-life		Geospatial Locations	Global Warming Potential (CO2-eq m-3)
Bioplastic no recycling		6.11571	0	0.216395		India	1559.6
Bioplastic recycling 1 time		3.05786	0.157148	0.108197		Indonesia	1405.73
Bioplastic recycling 10 times		0.555974	0.285723	0.0196723		Philippines	1204.58
						China	1185.57
PS		3.8822		0.0894783		Australia	1163.37
PET		3.75957		0.116322		Bangladesh	1144.45
PVC		3.58056		0.12527		Malaysia	1144.44
LDPE		2.24604		0.0832149		Sri Lanka	1101.05
HDPE		2.17321		0.0858992		Thailand	1059.18
PP		2.00691		0.0805305		Cambodia	1037.49
PLA		3.78089		0.0661165		South Korea	1001.55
						Vietnam	996.85
						Japan	948.34
						Singapore	861.369
						Myanmar	832.049

## Sheet: Fig S11
	Fig S11
	Wavelength / cm-1	Dex	Wavelength / cm-1	ox-Dex	Wavelength / cm-1	DNA	Wavelength / cm-1	Dex-DNA (original)	Wavelength / cm-1	Dex-DNA (recycled)
	3997.85	0.99066	3997.85	0.98828	3997.85	0.99613	3997.85	0.96938	3997.85	1.00066
	3995.92	0.99065	3995.92	0.9883	3995.92	0.99618	3995.92	0.96952	3995.92	1.00069
	3993.99	0.99066	3993.99	0.98834	3993.99	0.99622	3993.99	0.96967	3993.99	1.00056
	3992.06	0.99069	3992.06	0.98838	3992.06	0.99623	3992.06	0.96982	3992.06	1.00017
	3990.14	0.9907	3990.14	0.98839	3990.14	0.99619	3990.14	0.96996	3990.14	0.99997
	3988.21	0.99066	3988.21	0.98831	3988.21	0.99612	3988.21	0.97002	3988.21	1.00014
	3986.28	0.9906	3986.28	0.98816	3986.28	0.99603	3986.28	0.96997	3986.28	1.00026
	3984.35	0.99058	3984.35	0.98803	3984.35	0.99596	3984.35	0.96986	3984.35	1.00008
	3982.42	0.9906	3982.42	0.98801	3982.42	0.99595	3982.42	0.96976	3982.42	1
	3980.49	0.99063	3980.49	0.98811	3980.49	0.99597	3980.49	0.96967	3980.49	1.0003
	3978.57	0.99065	3978.57	0.98831	3978.57	0.99599	3978.57	0.96959	3978.56	1.00054
	3976.64	0.99068	3976.64	0.98851	3976.64	0.99598	3976.64	0.96957	3976.64	1.00027
	3974.71	0.99072	3974.71	0.98862	3974.71	0.99592	3974.71	0.96968	3974.71	0.99961
	3972.78	0.99078	3972.78	0.98863	3972.78	0.99588	3972.78	0.9699	3972.78	0.99907
	3970.85	0.99087	3970.85	0.98861	3970.85	0.9959	3970.85	0.97012	3970.85	0.99906
	3968.92	0.99094	3968.92	0.98862	3968.92	0.99598	3968.92	0.97019	3968.92	0.99949
	3966.99	0.99093	3966.99	0.9887	3966.99	0.99605	3966.99	0.97005	3966.99	0.99994
	3965.07	0.99086	3965.07	0.98882	3965.07	0.99605	3965.07	0.96982	3965.06	1
	3963.14	0.99078	3963.14	0.98892	3963.14	0.99596	3963.14	0.96971	3963.14	0.99963
	3961.21	0.99073	3961.21	0.98895	3961.21	0.99583	3961.21	0.96978	3961.21	0.99901
	3959.28	0.99072	3959.28	0.98892	3959.28	0.99569	3959.28	0.96986	3959.28	0.9986
	3957.35	0.99073	3957.35	0.98888	3957.35	0.99559	3957.35	0.96974	3957.35	0.99859
	3955.42	0.99072	3955.42	0.98887	3955.42	0.9955	3955.42	0.96937	3955.42	0.99873
	3953.49	0.99071	3953.49	0.98885	3953.49	0.99543	3953.49	0.9689	3953.49	0.99854
	3951.57	0.99071	3951.57	0.98879	3951.57	0.99539	3951.57	0.96864	3951.56	0.99803
	3949.64	0.99071	3949.64	0.98866	3949.64	0.99539	3949.64	0.9688	3949.64	0.9978
	3947.71	0.9907	3947.71	0.98853	3947.71	0.99544	3947.71	0.96928	3947.71	0.99835
	3945.78	0.99072	3945.78	0.98853	3945.78	0.99558	3945.78	0.96992	3945.78	0.99896
	3943.85	0.99078	3943.85	0.98867	3943.85	0.99574	3943.85	0.97065	3943.85	0.99875
	3941.92	0.99084	3941.92	0.98886	3941.92	0.99585	3941.92	0.9712	3941.92	0.9983
	3939.99	0.99086	3939.99	0.989	3939.99	0.99584	3939.99	0.97103	3939.99	0.99849
	3938.07	0.99086	3938.07	0.98906	3938.07	0.99574	3938.07	0.96996	3938.06	0.99875
	3936.14	0.99081	3936.14	0.989	3936.14	0.99554	3936.14	0.96857	3936.14	0.9986
	3934.21	0.99075	3934.21	0.98883	3934.21	0.99531	3934.21	0.96785	3934.21	0.99825
	3932.28	0.9907	3932.28	0.98864	3932.28	0.99516	3932.28	0.96823	3932.28	0.99798
	3930.35	0.99072	3930.35	0.98857	3930.35	0.99515	3930.35	0.96917	3930.35	0.99812
	3928.42	0.99083	3928.42	0.98867	3928.42	0.99527	3928.42	0.96977	3928.42	0.99848
	3926.49	0.99094	3926.49	0.98886	3926.49	0.99541	3926.49	0.96981	3926.49	0.99828
	3924.57	0.99097	3924.57	0.98901	3924.57	0.9954	3924.57	0.96968	3924.56	0.9978
	3922.64	0.99088	3922.64	0.98905	3922.64	0.99524	3922.64	0.96962	3922.64	0.99817
	3920.71	0.9908	3920.71	0.98904	3920.71	0.99509	3920.71	0.96989	3920.71	0.99889
	3918.78	0.9908	3918.78	0.98906	3918.78	0.99505	3918.78	0.9708	3918.78	0.99884
	3916.85	0.99089	3916.85	0.98914	3916.85	0.99516	3916.85	0.97209	3916.85	0.99827
	3914.92	0.99102	3914.92	0.98933	3914.92	0.99539	3914.92	0.97269	3914.92	0.99825
	3912.99	0.99112	3912.99	0.98962	3912.99	0.99564	3912.99	0.97164	3912.99	0.99884
	3911.07	0.99117	3911.07	0.98989	3911.07	0.9958	3911.07	0.96891	3911.07	0.99937
	3909.14	0.99114	3909.14	0.98999	3909.14	0.99575	3909.14	0.96545	3909.14	0.99948
	3907.21	0.99106	3907.21	0.98986	3907.21	0.99548	3907.21	0.96285	3907.21	0.99876
	3905.28	0.99094	3905.28	0.9895	3905.28	0.99504	3905.28	0.96268	3905.28	0.9969
	3903.35	0.9908	3903.35	0.98901	3903.35	0.99457	3903.35	0.96542	3903.35	0.99537
	3901.42	0.99072	3901.42	0.98866	3901.42	0.99434	3901.42	0.96973	3901.42	0.99587
	3899.5	0.99073	3899.5	0.98859	3899.5	0.99441	3899.5	0.97321	3899.49	0.99715
	3897.57	0.99076	3897.57	0.98872	3897.57	0.99462	3897.57	0.97403	3897.57	0.99798
	3895.64	0.99078	3895.64	0.98893	3895.64	0.99484	3895.64	0.97234	3895.64	0.99818
	3893.71	0.99081	3893.71	0.98913	3893.71	0.99499	3893.71	0.96998	3893.71	0.99767
	3891.78	0.99082	3891.78	0.98923	3891.78	0.995	3891.78	0.96843	3891.78	0.99691
	3889.85	0.99079	3889.85	0.9892	3889.85	0.99488	3889.85	0.96769	3889.85	0.99715
	3887.92	0.99078	3887.92	0.98914	3887.92	0.99473	3887.92	0.96733	3887.92	0.9978
	3886	0.99082	3886	0.98912	3886	0.99459	3886	0.96766	3885.99	0.99761
	3884.07	0.99089	3884.07	0.98912	3884.07	0.99448	3884.07	0.96881	3884.07	0.997
	3882.14	0.99097	3882.14	0.98919	3882.14	0.99448	3882.14	0.97017	3882.14	0.99656
	3880.21	0.99101	3880.21	0.98928	3880.21	0.99458	3880.21	0.97081	3880.21	0.99643
	3878.28	0.99093	3878.28	0.9893	3878.28	0.99469	3878.28	0.96991	3878.28	0.99729
	3876.35	0.99082	3876.35	0.98927	3876.35	0.99476	3876.35	0.96775	3876.35	0.99798
	3874.42	0.99072	3874.42	0.98915	3874.42	0.99469	3874.42	0.96576	3874.42	0.99756
	3872.5	0.99064	3872.5	0.98891	3872.5	0.99446	3872.5	0.96535	3872.49	0.99662
	3870.57	0.9906	3870.57	0.98863	3870.57	0.99418	3870.57	0.96672	3870.57	0.99556
	3868.64	0.9906	3868.64	0.98844	3868.64	0.99398	3868.64	0.96884	3868.64	0.99529
	3866.71	0.99063	3866.71	0.98844	3866.71	0.99396	3866.71	0.97058	3866.71	0.99577
	3864.78	0.99064	3864.78	0.98863	3864.78	0.99408	3864.78	0.97149	3864.78	0.99556
	3862.85	0.99061	3862.85	0.98884	3862.85	0.99413	3862.85	0.97102	3862.85	0.99539
	3860.92	0.99057	3860.92	0.98901	3860.92	0.99408	3860.92	0.9684	3860.92	0.9962
	3859	0.99063	3859	0.98911	3859	0.994	3859	0.96426	3858.99	0.99675
	3857.07	0.99077	3857.07	0.98914	3857.07	0.99398	3857.07	0.96147	3857.07	0.99625
	3855.14	0.99094	3855.14	0.98909	3855.14	0.99401	3855.14	0.96331	3855.14	0.99431
	3853.21	0.99102	3853.21	0.98896	3853.21	0.99402	3853.21	0.96979	3853.21	0.99184
	3851.28	0.99098	3851.28	0.98884	3851.28	0.99401	3851.28	0.97605	3851.28	0.99315
	3849.35	0.99097	3849.35	0.98896	3849.35	0.99415	3849.35	0.97735	3849.35	0.99577
	3847.42	0.99101	3847.42	0.98926	3847.42	0.99441	3847.42	0.97368	3847.42	0.9972
	3845.5	0.99097	3845.5	0.98949	3845.5	0.9946	3845.5	0.96814	3845.5	0.99731
	3843.57	0.99075	3843.57	0.98944	3843.57	0.99451	3843.57	0.96383	3843.57	0.99654
	3841.64	0.99042	3841.64	0.98911	3841.64	0.99417	3841.64	0.96252	3841.64	0.99539
	3839.71	0.99015	3839.71	0.98871	3839.71	0.99377	3839.71	0.96449	3839.71	0.99379
	3837.78	0.99004	3837.78	0.98843	3837.78	0.99349	3837.78	0.96857	3837.78	0.99251
	3835.85	0.99009	3835.85	0.9884	3835.85	0.99344	3835.85	0.97247	3835.85	0.99334
	3833.93	0.99026	3833.93	0.98863	3833.93	0.99363	3833.93	0.97445	3833.92	0.99497
	3832	0.99046	3832	0.989	3832	0.99393	3832	0.97419	3832	0.99609
	3830.07	0.99062	3830.07	0.98936	3830.07	0.99418	3830.07	0.97217	3830.07	0.99697
	3828.14	0.99071	3828.14	0.9896	3828.14	0.99426	3828.14	0.96913	3828.14	0.99727
	3826.21	0.99076	3826.21	0.98961	3826.21	0.99415	3826.21	0.96598	3826.21	0.99678
	3824.28	0.99077	3824.28	0.98942	3824.28	0.9939	3824.28	0.96399	3824.28	0.99614
	3822.35	0.99073	3822.35	0.98912	3822.35	0.99361	3822.35	0.96441	3822.35	0.99479
	3820.43	0.99061	3820.43	0.98887	3820.43	0.99339	3820.43	0.96734	3820.42	0.99317
	3818.5	0.99052	3818.5	0.98887	3818.5	0.99342	3818.5	0.9713	3818.5	0.99343
	3816.57	0.99059	3816.57	0.9892	3816.57	0.99381	3816.57	0.97458	3816.57	0.99444
	3814.64	0.99077	3814.64	0.98966	3814.64	0.9943	3814.64	0.9757	3814.64	0.99597
	3812.71	0.99093	3812.71	0.99005	3812.71	0.99465	3812.71	0.97383	3812.71	0.99774
	3810.78	0.99102	3810.78	0.99027	3810.78	0.99478	3810.78	0.9699	3810.78	0.99872
	3808.85	0.99098	3808.85	0.99028	3808.85	0.99469	3808.85	0.96613	3808.85	0.99866
	3806.93	0.99079	3806.93	0.99004	3806.93	0.9944	3806.93	0.96422	3806.92	0.99771
	3805	0.99058	3805	0.98971	3805	0.99409	3805	0.96448	3805	0.9964
	3803.07	0.99052	3803.07	0.98949	3803.07	0.99399	3803.07	0.96672	3803.07	0.99444
	3801.14	0.99063	3801.14	0.98947	3801.14	0.99409	3801.14	0.97043	3801.14	0.99309
	3799.21	0.9908	3799.21	0.98961	3799.21	0.99428	3799.21	0.97417	3799.21	0.99489
	3797.28	0.99096	3797.28	0.98994	3797.28	0.99458	3797.28	0.97655	3797.28	0.99724
	3795.35	0.99111	3795.35	0.99037	3795.35	0.99496	3795.35	0.97715	3795.35	0.99863
	3793.43	0.99126	3793.43	0.99081	3793.43	0.99534	3793.43	0.97613	3793.42	0.99957
	3791.5	0.99138	3791.5	0.99118	3791.5	0.99563	3791.5	0.97405	3791.5	1
	3789.57	0.99145	3789.57	0.99141	3789.57	0.99577	3789.57	0.97181	3789.57	0.99984
	3787.64	0.99144	3787.64	0.99148	3787.64	0.99575	3787.64	0.9702	3787.64	0.99931
	3785.71	0.9914	3785.71	0.99145	3785.71	0.99568	3785.71	0.96959	3785.71	0.99876
	3783.78	0.99138	3783.78	0.99139	3783.78	0.99563	3783.78	0.96985	3783.78	0.99878
	3781.85	0.99143	3781.85	0.99135	3781.85	0.99567	3781.85	0.97071	3781.85	0.99894
	3779.93	0.9915	3779.93	0.99133	3779.93	0.99575	3779.93	0.97192	3779.93	0.99837
	3778	0.99153	3778	0.99127	3778	0.99575	3778	0.97268	3778	0.99814
	3776.07	0.9915	3776.07	0.99122	3776.07	0.99567	3776.07	0.97212	3776.07	0.99893
	3774.14	0.99148	3774.14	0.99118	3774.14	0.99556	3774.14	0.97042	3774.14	0.99942
	3772.21	0.99144	3772.21	0.9911	3772.21	0.99544	3772.21	0.96895	3772.21	0.99894
	3770.28	0.99138	3770.28	0.99095	3770.28	0.99529	3770.28	0.96889	3770.28	0.99779
	3768.35	0.99128	3768.35	0.99077	3768.35	0.99517	3768.35	0.96999	3768.35	0.99702
	3766.43	0.99121	3766.43	0.99066	3766.43	0.99513	3766.43	0.97102	3766.43	0.99722
	3764.5	0.99117	3764.5	0.99062	3764.5	0.99513	3764.5	0.97098	3764.5	0.99801
	3762.57	0.99109	3762.57	0.99061	3762.57	0.99507	3762.57	0.96983	3762.57	0.99853
	3760.64	0.99094	3760.64	0.99055	3760.64	0.99486	3760.64	0.96816	3760.64	0.99787
	3758.71	0.99071	3758.71	0.99032	3758.71	0.99439	3758.71	0.96625	3758.71	0.99683
	3756.78	0.99045	3756.78	0.98989	3756.78	0.99373	3756.78	0.96378	3756.78	0.99694
	3754.86	0.99026	3754.86	0.98934	3754.86	0.99301	3754.86	0.96116	3754.85	0.99703
	3752.93	0.99011	3752.93	0.98865	3752.93	0.99226	3752.93	0.96007	3752.93	0.99527
	3751	0.98987	3751	0.98783	3751	0.99145	3751	0.96169	3751	0.99205
	3749.07	0.98953	3749.07	0.98713	3749.07	0.99075	3749.07	0.96496	3749.07	0.99116
	3747.14	0.98928	3747.14	0.98691	3747.14	0.99046	3747.14	0.96816	3747.14	0.99159
	3745.21	0.98919	3745.21	0.98718	3745.21	0.99057	3745.21	0.97061	3745.21	0.99157
	3743.28	0.98916	3743.28	0.98769	3743.28	0.99071	3743.28	0.97146	3743.28	0.99296
	3741.36	0.98915	3741.36	0.98819	3741.36	0.99068	3741.36	0.96959	3741.35	0.99502
	3739.43	0.98917	3739.43	0.98853	3739.43	0.9905	3739.43	0.96613	3739.43	0.99549
	3737.5	0.98921	3737.5	0.98864	3737.5	0.99025	3737.5	0.96427	3737.5	0.99386
	3735.57	0.98926	3735.57	0.98864	3735.57	0.99007	3735.57	0.96607	3735.57	0.99145
	3733.64	0.98933	3733.64	0.98876	3733.64	0.99006	3733.64	0.97011	3733.64	0.99152
	3731.71	0.98949	3731.71	0.98913	3731.71	0.99022	3731.71	0.97292	3731.71	0.99405
	3729.78	0.9897	3729.78	0.98966	3729.78	0.99049	3729.78	0.97277	3729.78	0.9964
	3727.86	0.98991	3727.86	0.99014	3727.86	0.99084	3727.86	0.97095	3727.85	0.99752
	3725.93	0.99006	3725.93	0.99045	3725.93	0.99124	3725.93	0.96967	3725.93	0.99763
	3724	0.99013	3724	0.99058	3724	0.99169	3724	0.9699	3724	0.99746
	3722.07	0.99015	3722.07	0.99062	3722.07	0.99222	3722.07	0.97086	3722.07	0.99757
	3720.14	0.99017	3720.14	0.99062	3720.14	0.99277	3720.14	0.97105	3720.14	0.99792
	3718.21	0.99017	3718.21	0.99054	3718.21	0.99324	3718.21	0.9696	3718.21	0.9984
	3716.28	0.99016	3716.28	0.99042	3716.28	0.99349	3716.28	0.96714	3716.28	0.99885
	3714.36	0.99012	3714.36	0.9903	3714.36	0.99346	3714.36	0.96571	3714.35	0.99869
	3712.43	0.99003	3712.43	0.9902	3712.43	0.99311	3712.43	0.96706	3712.43	0.99735
	3710.5	0.98989	3710.5	0.99016	3710.5	0.99259	3710.5	0.97057	3710.5	0.9964
	3708.57	0.98979	3708.57	0.99025	3708.57	0.99221	3708.57	0.97347	3708.57	0.9975
	3706.64	0.98981	3706.64	0.99051	3706.64	0.99217	3706.64	0.974	3706.64	0.99907
	3704.71	0.98992	3704.71	0.99083	3704.71	0.99244	3704.71	0.97299	3704.71	0.99989
	3702.78	0.99002	3702.78	0.99103	3702.78	0.99283	3702.78	0.9721	3702.78	0.99947
	3700.86	0.99002	3700.86	0.99102	3700.86	0.99312	3700.86	0.97164	3700.86	0.99872
	3698.93	0.98992	3698.93	0.99084	3698.93	0.99324	3698.93	0.97057	3698.93	0.99903
	3697	0.98979	3697	0.99055	3697	0.99325	3697	0.96825	3697	0.99976
	3695.07	0.98966	3695.07	0.99016	3695.07	0.99318	3695.07	0.96548	3695.07	1
	3693.14	0.98954	3693.14	0.9897	3693.14	0.99309	3693.14	0.96413	3693.14	0.99919
	3691.21	0.98944	3691.21	0.98926	3691.21	0.99305	3691.21	0.96593	3691.21	0.99672
	3689.29	0.98935	3689.29	0.98894	3689.29	0.99309	3689.29	0.97046	3689.28	0.99442
	3687.36	0.98927	3687.36	0.98878	3687.36	0.99321	3687.36	0.97456	3687.36	0.99579
	3685.43	0.98921	3685.43	0.98873	3685.43	0.99338	3685.43	0.97507	3685.43	0.99828
	3683.5	0.98913	3683.5	0.98864	3683.5	0.99352	3683.5	0.97171	3683.5	0.99957
	3681.57	0.98896	3681.57	0.98836	3681.57	0.99352	3681.57	0.96657	3681.57	0.99975
	3679.64	0.98871	3679.64	0.98785	3679.64	0.9933	3679.64	0.96233	3679.64	0.99895
	3677.71	0.98838	3677.71	0.98718	3677.71	0.9929	3677.71	0.96108	3677.71	0.99683
	3675.79	0.98798	3675.79	0.98645	3675.79	0.99238	3675.79	0.96335	3675.78	0.99406
	3673.86	0.98754	3673.86	0.98583	3673.86	0.99187	3673.86	0.96756	3673.86	0.9939
	3671.93	0.98722	3671.93	0.9855	3671.93	0.99163	3671.93	0.97187	3671.93	0.9947
	3670	0.98698	3670	0.98542	3670	0.99167	3670	0.97554	3670	0.99496
	3668.07	0.98665	3668.07	0.98537	3668.07	0.99174	3668.07	0.97758	3668.07	0.99701
	3666.14	0.98622	3666.14	0.98533	3666.14	0.99175	3666.14	0.97701	3666.14	0.99939
	3664.21	0.98578	3664.21	0.98522	3664.21	0.99168	3664.21	0.97416	3664.21	1
	3662.29	0.98537	3662.29	0.98491	3662.29	0.99142	3662.29	0.97032	3662.28	0.9994
	3660.36	0.98496	3660.36	0.9843	3660.36	0.99094	3660.36	0.96664	3660.36	0.99877
	3658.43	0.98445	3658.43	0.98341	3658.43	0.99023	3658.43	0.9637	3658.43	0.99846
	3656.5	0.98377	3656.5	0.98227	3656.5	0.9893	3656.5	0.9615	3656.5	0.99822
	3654.57	0.98294	3654.57	0.98095	3654.57	0.98822	3654.57	0.95981	3654.57	0.99793
	3652.64	0.98203	3652.64	0.97953	3652.64	0.98708	3652.64	0.95938	3652.64	0.99667
	3650.71	0.981	3650.71	0.97798	3650.71	0.98588	3650.71	0.96197	3650.71	0.99283
	3648.79	0.97981	3648.79	0.97638	3648.79	0.98462	3648.79	0.96765	3648.78	0.98887
	3646.86	0.97868	3646.86	0.97502	3646.86	0.98353	3646.86	0.97308	3646.86	0.99061
	3644.93	0.97778	3644.93	0.97405	3644.93	0.98277	3644.93	0.97484	3644.93	0.99387
	3643	0.97711	3643	0.97333	3643	0.98223	3643	0.97285	3643	0.99568
	3641.07	0.9765	3641.07	0.9726	3641.07	0.98171	3641.07	0.96905	3641.07	0.996
	3639.14	0.97579	3639.14	0.97168	3639.14	0.981	3639.14	0.96497	3639.14	0.99555
	3637.21	0.97489	3637.21	0.9705	3637.21	0.97998	3637.21	0.96118	3637.21	0.99515
	3635.29	0.97384	3635.29	0.96906	3635.29	0.97863	3635.29	0.9579	3635.29	0.99474
	3633.36	0.9727	3633.36	0.96738	3633.36	0.97706	3633.36	0.95576	3633.36	0.99399
	3631.43	0.97154	3631.43	0.96549	3631.43	0.97543	3631.43	0.95583	3631.43	0.99267
	3629.5	0.97031	3629.5	0.96352	3629.5	0.97389	3629.5	0.9585	3629.5	0.99007
	3627.57	0.969	3627.57	0.96163	3627.57	0.97251	3627.57	0.96177	3627.57	0.98884
	3625.64	0.96772	3625.64	0.96005	3625.64	0.97147	3625.64	0.96254	3625.64	0.99052
	3623.71	0.96654	3623.71	0.95871	3623.71	0.97076	3623.71	0.96032	3623.71	0.99158
	3621.79	0.9654	3621.79	0.95728	3621.79	0.97015	3621.79	0.95734	3621.79	0.9905
	3619.86	0.9642	3619.86	0.95547	3619.86	0.96935	3619.86	0.95575	3619.86	0.98779
	3617.93	0.96297	3617.93	0.95332	3617.93	0.96829	3617.93	0.95564	3617.93	0.98611
	3616	0.9618	3616	0.95108	3616	0.96719	3616	0.95584	3616	0.98658
	3614.07	0.96071	3614.07	0.94895	3614.07	0.9662	3614.07	0.95581	3614.07	0.98734
	3612.14	0.95961	3612.14	0.94695	3612.14	0.9653	3612.14	0.95586	3612.14	0.98738
	3610.22	0.95843	3610.22	0.9451	3610.22	0.96442	3610.22	0.9563	3610.21	0.98667
	3608.29	0.95716	3608.29	0.94341	3608.29	0.96353	3608.29	0.9569	3608.29	0.98569
	3606.36	0.95578	3606.36	0.94182	3606.36	0.96258	3606.36	0.95683	3606.36	0.98553
	3604.43	0.95435	3604.43	0.94019	3604.43	0.96163	3604.43	0.95558	3604.43	0.98585
	3602.5	0.95289	3602.5	0.93841	3602.5	0.9607	3602.5	0.95363	3602.5	0.98543
	3600.57	0.95143	3600.57	0.93636	3600.57	0.95981	3600.57	0.95192	3600.57	0.98435
	3598.64	0.95001	3598.64	0.93411	3598.64	0.95898	3598.64	0.95082	3598.64	0.98349
	3596.72	0.94868	3596.72	0.93181	3596.72	0.95824	3596.72	0.95008	3596.71	0.98264
	3594.79	0.94737	3594.79	0.92951	3594.79	0.95752	3594.79	0.94926	3594.79	0.98153
	3592.86	0.94603	3592.86	0.92718	3592.86	0.95678	3592.86	0.94809	3592.86	0.98097
	3590.93	0.94462	3590.93	0.92481	3590.93	0.95601	3590.93	0.94706	3590.93	0.98075
	3589	0.94315	3589	0.92235	3589	0.95525	3589	0.94728	3589	0.97944
	3587.07	0.94161	3587.07	0.91981	3587.07	0.95449	3587.07	0.94899	3587.07	0.97744
	3585.14	0.94008	3585.14	0.91734	3585.14	0.95379	3585.14	0.95073	3585.14	0.9775
	3583.22	0.93867	3583.22	0.91504	3583.22	0.95324	3583.22	0.95109	3583.21	0.97855
	3581.29	0.93733	3581.29	0.9128	3581.29	0.95282	3581.29	0.95009	3581.29	0.97864
	3579.36	0.93595	3579.36	0.91048	3579.36	0.95241	3579.36	0.94849	3579.36	0.97805
	3577.43	0.93445	3577.43	0.90802	3577.43	0.95191	3577.43	0.94673	3577.43	0.97755
	3575.5	0.93283	3575.5	0.90547	3575.5	0.95124	3575.5	0.9447	3575.5	0.97713
	3573.57	0.93112	3573.57	0.9029	3573.57	0.95041	3573.57	0.94229	3573.57	0.97653
	3571.64	0.92937	3571.64	0.90032	3571.64	0.94947	3571.64	0.93995	3571.64	0.97562
	3569.72	0.92755	3569.72	0.89762	3569.72	0.94846	3569.72	0.93887	3569.71	0.97423
	3567.79	0.92566	3567.79	0.89469	3567.79	0.94739	3567.79	0.93993	3567.79	0.97219
	3565.86	0.92376	3565.86	0.89164	3565.86	0.94636	3565.86	0.94232	3565.86	0.97065
	3563.93	0.92204	3563.93	0.88878	3563.93	0.94558	3563.93	0.94401	3563.93	0.97056
	3562	0.92053	3562	0.88621	3562	0.94511	3562	0.94392	3562	0.97072
	3560.07	0.91913	3560.07	0.88377	3560.07	0.9448	3560.07	0.94242	3560.07	0.97063
	3558.14	0.91777	3558.14	0.88127	3558.14	0.94447	3558.14	0.94034	3558.14	0.97058
	3556.22	0.91637	3556.22	0.87865	3556.22	0.94404	3556.22	0.93827	3556.22	0.9705
	3554.29	0.91489	3554.29	0.87591	3554.29	0.94349	3554.29	0.93663	3554.29	0.96986
	3552.36	0.91327	3552.36	0.87309	3552.36	0.94281	3552.36	0.93547	3552.36	0.96868
	3550.43	0.91153	3550.43	0.87024	3550.43	0.94204	3550.43	0.93465	3550.43	0.96778
	3548.5	0.90973	3548.5	0.86741	3548.5	0.94126	3548.5	0.9342	3548.5	0.96684
	3546.57	0.90794	3546.57	0.86461	3546.57	0.94052	3546.57	0.93437	3546.57	0.96502
	3544.65	0.90622	3544.65	0.86185	3544.65	0.93988	3544.65	0.93492	3544.64	0.96357
	3542.72	0.9046	3542.72	0.85918	3542.72	0.93934	3542.72	0.93508	3542.72	0.96383
	3540.79	0.90309	3540.79	0.85658	3540.79	0.93886	3540.79	0.9344	3540.79	0.96468
	3538.86	0.90162	3538.86	0.85401	3538.86	0.93837	3538.86	0.93316	3538.86	0.96456
	3536.93	0.90016	3536.93	0.85146	3536.93	0.93784	3536.93	0.93182	3536.93	0.96352
	3535	0.8987	3535	0.84889	3535	0.93724	3535	0.93049	3535	0.96285
	3533.07	0.89724	3533.07	0.84629	3533.07	0.9366	3533.07	0.92911	3533.07	0.96275
	3531.15	0.89575	3531.15	0.84359	3531.15	0.93592	3531.15	0.92788	3531.14	0.96227
	3529.22	0.89417	3529.22	0.84078	3529.22	0.93519	3529.22	0.92718	3529.22	0.96105
	3527.29	0.89249	3527.29	0.8379	3527.29	0.93445	3527.29	0.92712	3527.29	0.95959
	3525.36	0.89075	3525.36	0.83509	3525.36	0.93372	3525.36	0.92743	3525.36	0.95844
	3523.43	0.88901	3523.43	0.83242	3523.43	0.93308	3523.43	0.92769	3523.43	0.95801
	3521.5	0.88736	3521.5	0.82989	3521.5	0.93252	3521.5	0.92753	3521.5	0.9583
	3519.57	0.88583	3519.57	0.82744	3519.57	0.93203	3519.57	0.92685	3519.57	0.95842
	3517.65	0.88441	3517.65	0.82503	3517.65	0.93155	3517.65	0.92575	3517.64	0.95784
	3515.72	0.88303	3515.72	0.82257	3515.72	0.931	3515.72	0.92446	3515.72	0.95703
	3513.79	0.88164	3513.79	0.82003	3513.79	0.93034	3513.79	0.92319	3513.79	0.95631
	3511.86	0.8802	3511.86	0.81739	3511.86	0.92962	3511.86	0.92216	3511.86	0.95558
	3509.93	0.87871	3509.93	0.81471	3509.93	0.92886	3509.93	0.92143	3509.93	0.95479
	3508	0.87722	3508	0.81206	3508	0.92809	3508	0.92089	3508	0.95412
	3506.07	0.87576	3506.07	0.80951	3506.07	0.92735	3506.07	0.92047	3506.07	0.95336
	3504.15	0.87433	3504.15	0.80703	3504.15	0.92664	3504.15	0.9203	3504.14	0.95209
	3502.22	0.87291	3502.22	0.80459	3502.22	0.92592	3502.22	0.92029	3502.22	0.95104
	3500.29	0.87148	3500.29	0.80218	3500.29	0.92521	3500.29	0.92013	3500.29	0.9506
	3498.36	0.87005	3498.36	0.79981	3498.36	0.92453	3498.36	0.91962	3498.36	0.94987
	3496.43	0.86863	3496.43	0.79744	3496.43	0.92387	3496.43	0.91885	3496.43	0.94899
	3494.5	0.86718	3494.5	0.79506	3494.5	0.92316	3494.5	0.91794	3494.5	0.94872
	3492.57	0.86575	3492.57	0.79271	3492.57	0.92238	3492.57	0.91696	3492.57	0.94877
	3490.65	0.86435	3490.65	0.79041	3490.65	0.92152	3490.65	0.91604	3490.65	0.94847
	3488.72	0.86299	3488.72	0.78811	3488.72	0.9206	3488.72	0.91525	3488.72	0.94763
	3486.79	0.86164	3486.79	0.78581	3486.79	0.91967	3486.79	0.91459	3486.79	0.94686
	3484.86	0.86031	3484.86	0.78351	3484.86	0.91879	3484.86	0.91404	3484.86	0.94657
	3482.93	0.859	3482.93	0.78121	3482.93	0.91796	3482.93	0.91366	3482.93	0.9461
	3481	0.85768	3481	0.77891	3481	0.91716	3481	0.91337	3481	0.94508
	3479.07	0.85637	3479.07	0.77666	3479.07	0.91639	3479.07	0.91299	3479.07	0.94422
	3477.15	0.85508	3477.15	0.7745	3477.15	0.91563	3477.15	0.91239	3477.15	0.94378
	3475.22	0.85376	3475.22	0.77237	3475.22	0.91485	3475.22	0.91167	3475.22	0.94347
	3473.29	0.85242	3473.29	0.77025	3473.29	0.91402	3473.29	0.91092	3473.29	0.94301
	3471.36	0.85107	3471.36	0.76815	3471.36	0.91315	3471.36	0.91019	3471.36	0.94201
	3469.43	0.84977	3469.43	0.76607	3469.43	0.91229	3469.43	0.90951	3469.43	0.9407
	3467.5	0.84854	3467.5	0.76402	3467.5	0.91148	3467.5	0.9089	3467.5	0.93998
	3465.58	0.8474	3465.58	0.76197	3465.58	0.91071	3465.58	0.90837	3465.57	0.94006
	3463.65	0.8463	3463.65	0.75988	3463.65	0.90995	3463.65	0.90793	3463.65	0.94009
	3461.72	0.84516	3461.72	0.75779	3461.72	0.90917	3461.72	0.90751	3461.72	0.93947
	3459.79	0.84396	3459.79	0.75578	3459.79	0.90835	3459.79	0.90704	3459.79	0.93881
	3457.86	0.84271	3457.86	0.75391	3457.86	0.90751	3457.86	0.90644	3457.86	0.93862
	3455.93	0.84143	3455.93	0.75215	3455.93	0.90669	3455.93	0.90568	3455.93	0.93839
	3454	0.84016	3454	0.75043	3454	0.90592	3454	0.9048	3454	0.93786
	3452.08	0.83892	3452.08	0.74867	3452.08	0.9052	3452.08	0.90387	3452.07	0.93732
	3450.15	0.83772	3450.15	0.74683	3450.15	0.90455	3450.15	0.90312	3450.15	0.93667
	3448.22	0.83654	3448.22	0.74492	3448.22	0.90394	3448.22	0.90273	3448.22	0.93567
	3446.29	0.83536	3446.29	0.74299	3446.29	0.90334	3446.29	0.9026	3446.29	0.93483
	3444.36	0.83418	3444.36	0.74113	3444.36	0.90273	3444.36	0.90242	3444.36	0.93453
	3442.43	0.83301	3442.43	0.73936	3442.43	0.9021	3442.43	0.90202	3442.43	0.93434
	3440.5	0.83185	3440.5	0.73761	3440.5	0.90147	3440.5	0.90143	3440.5	0.93388
	3438.58	0.83069	3438.58	0.73588	3438.58	0.90084	3438.58	0.90078	3438.57	0.93312
	3436.65	0.82955	3436.65	0.73419	3436.65	0.90023	3436.65	0.90017	3436.65	0.93238
	3434.72	0.82842	3434.72	0.73255	3434.72	0.89963	3434.72	0.89966	3434.72	0.93199
	3432.79	0.82731	3432.79	0.73097	3432.79	0.89905	3432.79	0.89923	3432.79	0.93172
	3430.86	0.82623	3430.86	0.72943	3430.86	0.89848	3430.86	0.89881	3430.86	0.93129
	3428.93	0.8252	3428.93	0.7279	3428.93	0.89791	3428.93	0.89831	3428.93	0.93086
	3427	0.82418	3427	0.72637	3427	0.89731	3427	0.89768	3427	0.93065
	3425.08	0.82316	3425.08	0.72481	3425.08	0.89667	3425.08	0.89696	3425.07	0.9304
	3423.15	0.8221	3423.15	0.72325	3423.15	0.896	3423.15	0.89632	3423.15	0.92971
	3421.22	0.82103	3421.22	0.72171	3421.22	0.89538	3421.22	0.89592	3421.22	0.92883
	3419.29	0.81998	3419.29	0.72024	3419.29	0.89485	3419.29	0.89572	3419.29	0.92842
	3417.36	0.81898	3417.36	0.71885	3417.36	0.89442	3417.36	0.89555	3417.36	0.92841
	3415.43	0.81802	3415.43	0.71755	3415.43	0.89401	3415.43	0.89524	3415.43	0.92803
	3413.5	0.81709	3413.5	0.71629	3413.5	0.89357	3413.5	0.89481	3413.5	0.9272
	3411.58	0.81616	3411.58	0.71504	3411.58	0.89307	3411.58	0.89432	3411.58	0.92648
	3409.65	0.81524	3409.65	0.7138	3409.65	0.89255	3409.65	0.89383	3409.65	0.92612
	3407.72	0.81434	3407.72	0.71255	3407.72	0.89206	3407.72	0.89333	3407.72	0.92603
	3405.79	0.81347	3405.79	0.7113	3405.79	0.89161	3405.79	0.8928	3405.79	0.92593
	3403.86	0.81261	3403.86	0.71005	3403.86	0.89119	3403.86	0.89229	3403.86	0.92555
	3401.93	0.81174	3401.93	0.70884	3401.93	0.89079	3401.93	0.89184	3401.93	0.9249
	3400.01	0.81087	3400.01	0.70771	3400.01	0.89035	3400.01	0.89148	3400	0.92419
	3398.08	0.81	3398.08	0.70665	3398.08	0.88986	3398.08	0.89118	3398.08	0.92365
	3396.15	0.80918	3396.15	0.70563	3396.15	0.88932	3396.15	0.8909	3396.15	0.92337
	3394.22	0.80841	3394.22	0.70463	3394.22	0.88878	3394.22	0.8906	3394.22	0.92322
	3392.29	0.80769	3392.29	0.70363	3392.29	0.88827	3392.29	0.8903	3392.29	0.92315
	3390.36	0.80703	3390.36	0.70266	3390.36	0.8878	3390.36	0.88997	3390.36	0.92322
	3388.43	0.80641	3388.43	0.70176	3388.43	0.88735	3388.43	0.88959	3388.43	0.9233
	3386.51	0.8058	3386.51	0.70092	3386.51	0.8869	3386.51	0.8892	3386.5	0.92323
	3384.58	0.80517	3384.58	0.70013	3384.58	0.88645	3384.58	0.88884	3384.58	0.92296
	3382.65	0.8045	3382.65	0.69937	3382.65	0.88598	3382.65	0.88852	3382.65	0.92267
	3380.72	0.80379	3380.72	0.69863	3380.72	0.88546	3380.72	0.88823	3380.72	0.92243
	3378.79	0.80309	3378.79	0.69794	3378.79	0.8849	3378.79	0.88798	3378.79	0.92199
	3376.86	0.80243	3376.86	0.69731	3376.86	0.8843	3376.86	0.88772	3376.86	0.92138
	3374.93	0.80185	3374.93	0.69672	3374.93	0.88372	3374.93	0.88743	3374.93	0.92102
	3373.01	0.80132	3373.01	0.69613	3373.01	0.88317	3373.01	0.88708	3373	0.92089
	3371.08	0.80081	3371.08	0.6955	3371.08	0.88267	3371.08	0.88668	3371.08	0.9207
	3369.15	0.80028	3369.15	0.69487	3369.15	0.88221	3369.15	0.88628	3369.15	0.92028
	3367.22	0.79978	3367.22	0.69428	3367.22	0.88174	3367.22	0.88592	3367.22	0.91971
	3365.29	0.79933	3365.29	0.69377	3365.29	0.88125	3365.29	0.88563	3365.29	0.91951
	3363.36	0.79894	3363.36	0.69334	3363.36	0.88074	3363.36	0.8854	3363.36	0.91973
	3361.43	0.79858	3361.43	0.69301	3361.43	0.88023	3361.43	0.88517	3361.43	0.91975
	3359.51	0.79821	3359.51	0.69275	3359.51	0.87972	3359.51	0.88495	3359.5	0.91955
	3357.58	0.79786	3357.58	0.69254	3357.58	0.87924	3357.58	0.88475	3357.58	0.9194
	3355.65	0.79754	3355.65	0.69235	3355.65	0.87885	3355.65	0.88456	3355.65	0.91917
	3353.72	0.79724	3353.72	0.69213	3353.72	0.87856	3353.72	0.88439	3353.72	0.91875
	3351.79	0.79695	3351.79	0.69189	3351.79	0.87834	3351.79	0.88417	3351.79	0.91833
	3349.86	0.79668	3349.86	0.69166	3349.86	0.87813	3349.86	0.88388	3349.86	0.91822
	3347.93	0.79642	3347.93	0.69147	3347.93	0.8779	3347.93	0.88356	3347.93	0.91829
	3346.01	0.79617	3346.01	0.69129	3346.01	0.87765	3346.01	0.88321	3346.01	0.91813
	3344.08	0.79591	3344.08	0.69112	3344.08	0.87739	3344.08	0.88289	3344.08	0.91781
	3342.15	0.79567	3342.15	0.69096	3342.15	0.87713	3342.15	0.88259	3342.15	0.91764
	3340.22	0.79546	3340.22	0.69084	3340.22	0.87687	3340.22	0.8823	3340.22	0.91759
	3338.29	0.79528	3338.29	0.69078	3338.29	0.87661	3338.29	0.88206	3338.29	0.91745
	3336.36	0.79509	3336.36	0.69079	3336.36	0.87637	3336.36	0.88189	3336.36	0.91732
	3334.43	0.79488	3334.43	0.69086	3334.43	0.87621	3334.43	0.88176	3334.43	0.91742
	3332.51	0.79466	3332.51	0.69094	3332.51	0.87617	3332.51	0.88159	3332.51	0.91772
	3330.58	0.79446	3330.58	0.69103	3330.58	0.87625	3330.58	0.88139	3330.58	0.91777
	3328.65	0.79429	3328.65	0.6911	3328.65	0.87642	3328.65	0.88124	3328.65	0.91741
	3326.72	0.79415	3326.72	0.69114	3326.72	0.87664	3326.72	0.88118	3326.72	0.91705
	3324.79	0.79404	3324.79	0.69119	3324.79	0.87686	3324.79	0.88116	3324.79	0.91701
	3322.86	0.79395	3322.86	0.69128	3322.86	0.87704	3322.86	0.8811	3322.86	0.91718
	3320.94	0.79385	3320.94	0.69143	3320.94	0.87721	3320.94	0.88095	3320.93	0.91733
	3319.01	0.79375	3319.01	0.69163	3319.01	0.8774	3319.01	0.88075	3319.01	0.91743
	3317.08	0.79365	3317.08	0.69186	3317.08	0.87765	3317.08	0.88057	3317.08	0.91748
	3315.15	0.79357	3315.15	0.69209	3315.15	0.87793	3315.15	0.88047	3315.15	0.91746
	3313.22	0.7935	3313.22	0.69229	3313.22	0.87823	3313.22	0.88045	3313.22	0.91729
	3311.29	0.79342	3311.29	0.69248	3311.29	0.87853	3311.29	0.88053	3311.29	0.91694
	3309.36	0.79334	3309.36	0.69267	3309.36	0.87885	3309.36	0.88066	3309.36	0.91669
	3307.44	0.79327	3307.44	0.69289	3307.44	0.87917	3307.44	0.88075	3307.43	0.91686
	3305.51	0.79318	3305.51	0.69316	3305.51	0.87947	3305.51	0.88072	3305.51	0.91726
	3303.58	0.79308	3303.58	0.69348	3303.58	0.87971	3303.58	0.88056	3303.58	0.91743
	3301.65	0.79297	3301.65	0.69385	3301.65	0.87993	3301.65	0.88035	3301.65	0.91728
	3299.72	0.79289	3299.72	0.69423	3299.72	0.88019	3299.72	0.88015	3299.72	0.91703
	3297.79	0.79283	3297.79	0.69457	3297.79	0.88051	3297.79	0.88003	3297.79	0.9169
	3295.86	0.79279	3295.86	0.69488	3295.86	0.88085	3295.86	0.87997	3295.86	0.91692
	3293.94	0.79276	3293.94	0.69516	3293.94	0.88115	3293.94	0.87997	3293.93	0.91711
	3292.01	0.79272	3292.01	0.69547	3292.01	0.88141	3292.01	0.88001	3292.01	0.91747
	3290.08	0.7927	3290.08	0.69587	3290.08	0.88163	3290.08	0.88009	3290.08	0.91788
	3288.15	0.7927	3288.15	0.69635	3288.15	0.88183	3288.15	0.88013	3288.15	0.91818
	3286.22	0.79269	3286.22	0.69687	3286.22	0.88199	3286.22	0.8801	3286.22	0.91828
	3284.29	0.79268	3284.29	0.69735	3284.29	0.8821	3284.29	0.87999	3284.29	0.91816
	3282.36	0.79266	3282.36	0.69777	3282.36	0.88219	3282.36	0.87983	3282.36	0.91787
	3280.44	0.79266	3280.44	0.69818	3280.44	0.88229	3280.44	0.87969	3280.43	0.91761
	3278.51	0.79267	3278.51	0.6986	3278.51	0.88242	3278.51	0.87965	3278.51	0.91759
	3276.58	0.79271	3276.58	0.69905	3276.58	0.88257	3276.58	0.87976	3276.58	0.91768
	3274.65	0.79275	3274.65	0.69952	3274.65	0.88271	3274.65	0.87998	3274.65	0.91768
	3272.72	0.79281	3272.72	0.70003	3272.72	0.88283	3272.72	0.88018	3272.72	0.91769
	3270.79	0.79292	3270.79	0.70061	3270.79	0.88294	3270.79	0.88024	3270.79	0.91789
	3268.86	0.79306	3268.86	0.70126	3268.86	0.88299	3268.86	0.88013	3268.86	0.91825
	3266.94	0.7932	3266.94	0.70195	3266.94	0.88299	3266.94	0.87997	3266.94	0.91853
	3265.01	0.79332	3265.01	0.70268	3265.01	0.88295	3265.01	0.87984	3265.01	0.91871
	3263.08	0.79345	3263.08	0.70346	3263.08	0.88293	3263.08	0.87976	3263.08	0.91892
	3261.15	0.79361	3261.15	0.70427	3261.15	0.88292	3261.15	0.87973	3261.15	0.91913
	3259.22	0.79382	3259.22	0.70505	3259.22	0.88292	3259.22	0.87974	3259.22	0.91933
	3257.29	0.79403	3257.29	0.7058	3257.29	0.8829	3257.29	0.87981	3257.29	0.91944
	3255.36	0.79423	3255.36	0.70651	3255.36	0.88285	3255.36	0.87993	3255.36	0.91938
	3253.44	0.79443	3253.44	0.70725	3253.44	0.88279	3253.44	0.88006	3253.44	0.91927
	3251.51	0.79465	3251.51	0.70804	3251.51	0.88277	3251.51	0.88012	3251.51	0.91923
	3249.58	0.79492	3249.58	0.70886	3249.58	0.88278	3249.58	0.88014	3249.58	0.9192
	3247.65	0.79521	3247.65	0.70971	3247.65	0.88278	3247.65	0.88015	3247.65	0.91907
	3245.72	0.79552	3245.72	0.71061	3245.72	0.88269	3245.72	0.88022	3245.72	0.91905
	3243.79	0.79585	3243.79	0.71158	3243.79	0.88253	3243.79	0.88033	3243.79	0.91935
	3241.87	0.79624	3241.87	0.71262	3241.87	0.88236	3241.87	0.8804	3241.86	0.91988
	3239.94	0.7967	3239.94	0.71365	3239.94	0.88223	3239.94	0.88041	3239.94	0.92032
	3238.01	0.7972	3238.01	0.71464	3238.01	0.88214	3238.01	0.88038	3238.01	0.92044
	3236.08	0.7977	3236.08	0.71561	3236.08	0.88203	3236.08	0.88034	3236.08	0.92028
	3234.15	0.79818	3234.15	0.71661	3234.15	0.88184	3234.15	0.88032	3234.15	0.92018
	3232.22	0.79864	3232.22	0.71773	3232.22	0.88158	3232.22	0.88033	3232.22	0.92044
	3230.29	0.79912	3230.29	0.71899	3230.29	0.8813	3230.29	0.8804	3230.29	0.92098
	3228.37	0.79963	3228.37	0.72033	3228.37	0.88104	3228.37	0.8805	3228.36	0.9214
	3226.44	0.80017	3226.44	0.7217	3226.44	0.88081	3226.44	0.88055	3226.44	0.92154
	3224.51	0.80074	3224.51	0.72307	3224.51	0.88056	3224.51	0.88049	3224.51	0.92165
	3222.58	0.80132	3222.58	0.72441	3222.58	0.88028	3222.58	0.88033	3222.58	0.92166
	3220.65	0.80189	3220.65	0.72571	3220.65	0.88	3220.65	0.88015	3220.65	0.92143
	3218.72	0.80247	3218.72	0.72698	3218.72	0.87977	3218.72	0.88007	3218.72	0.92126
	3216.79	0.80309	3216.79	0.7283	3216.79	0.87962	3216.79	0.88009	3216.79	0.92133
	3214.87	0.80377	3214.87	0.7297	3214.87	0.87951	3214.87	0.8802	3214.86	0.9215
	3212.94	0.8045	3212.94	0.73114	3212.94	0.87941	3212.94	0.88033	3212.94	0.92176
	3211.01	0.80527	3211.01	0.73263	3211.01	0.87929	3211.01	0.88046	3211.01	0.92214
	3209.08	0.80607	3209.08	0.73416	3209.08	0.87919	3209.08	0.88054	3209.08	0.92243
	3207.15	0.80689	3207.15	0.73574	3207.15	0.87913	3207.15	0.88055	3207.15	0.92261
	3205.22	0.80773	3205.22	0.73738	3205.22	0.87912	3205.22	0.88051	3205.22	0.92271
	3203.29	0.80856	3203.29	0.73903	3203.29	0.87913	3203.29	0.88044	3203.29	0.92281
	3201.37	0.80939	3201.37	0.74069	3201.37	0.87913	3201.37	0.8804	3201.37	0.92306
	3199.44	0.81024	3199.44	0.74233	3199.44	0.87912	3199.44	0.88044	3199.44	0.9234
	3197.51	0.81112	3197.51	0.74396	3197.51	0.87914	3197.51	0.88059	3197.51	0.92372
	3195.58	0.81202	3195.58	0.74559	3195.58	0.8792	3195.58	0.88076	3195.58	0.92399
	3193.65	0.81295	3193.65	0.74726	3193.65	0.87931	3193.65	0.88088	3193.65	0.92416
	3191.72	0.81389	3191.72	0.74897	3191.72	0.87944	3191.72	0.88092	3191.72	0.92427
	3189.79	0.81487	3189.79	0.75071	3189.79	0.8796	3189.79	0.8809	3189.79	0.92453
	3187.87	0.81589	3187.87	0.75246	3187.87	0.87977	3187.87	0.88089	3187.87	0.92498
	3185.94	0.81695	3185.94	0.75426	3185.94	0.87996	3185.94	0.88098	3185.94	0.9253
	3184.01	0.81803	3184.01	0.75611	3184.01	0.88019	3184.01	0.88117	3184.01	0.92536
	3182.08	0.8191	3182.08	0.75798	3182.08	0.88049	3182.08	0.88141	3182.08	0.92543
	3180.15	0.82015	3180.15	0.75985	3180.15	0.88082	3180.15	0.88166	3180.15	0.92564
	3178.22	0.82118	3178.22	0.76172	3178.22	0.88112	3178.22	0.88191	3178.22	0.92596
	3176.3	0.8222	3176.3	0.76356	3176.3	0.88138	3176.3	0.88216	3176.29	0.92647
	3174.37	0.82326	3174.37	0.7654	3174.37	0.88167	3174.37	0.88239	3174.37	0.92706
	3172.44	0.82437	3172.44	0.76725	3172.44	0.88202	3172.44	0.88261	3172.44	0.92753
	3170.51	0.82554	3170.51	0.76914	3170.51	0.88242	3170.51	0.88285	3170.51	0.92785
	3168.58	0.82675	3168.58	0.77106	3168.58	0.88284	3168.58	0.88315	3168.58	0.92815
	3166.65	0.82796	3166.65	0.77301	3166.65	0.88328	3166.65	0.88352	3166.65	0.92857
	3164.72	0.82912	3164.72	0.77497	3164.72	0.88371	3164.72	0.88392	3164.72	0.92903
	3162.8	0.83027	3162.8	0.77692	3162.8	0.88413	3162.8	0.88431	3162.79	0.92942
	3160.87	0.83144	3160.87	0.77887	3160.87	0.88454	3160.87	0.88468	3160.87	0.92981
	3158.94	0.83265	3158.94	0.78085	3158.94	0.88495	3158.94	0.88504	3158.94	0.93027
	3157.01	0.83389	3157.01	0.78282	3157.01	0.88535	3157.01	0.88541	3157.01	0.9307
	3155.08	0.83511	3155.08	0.78478	3155.08	0.88574	3155.08	0.88582	3155.08	0.93095
	3153.15	0.83631	3153.15	0.78673	3153.15	0.88612	3153.15	0.88627	3153.15	0.93121
	3151.22	0.83752	3151.22	0.7887	3151.22	0.88652	3151.22	0.8867	3151.22	0.93182
	3149.3	0.83877	3149.3	0.79072	3149.3	0.88695	3149.3	0.8871	3149.29	0.93263
	3147.37	0.84006	3147.37	0.79278	3147.37	0.88742	3147.37	0.88746	3147.37	0.93335
	3145.44	0.84138	3145.44	0.79484	3145.44	0.88792	3145.44	0.8878	3145.44	0.93397
	3143.51	0.84272	3143.51	0.79688	3143.51	0.88847	3143.51	0.88819	3143.51	0.93444
	3141.58	0.84405	3141.58	0.79888	3141.58	0.88903	3141.58	0.88861	3141.58	0.93465
	3139.65	0.84539	3139.65	0.80084	3139.65	0.88959	3139.65	0.88905	3139.65	0.9349
	3137.72	0.84673	3137.72	0.80282	3137.72	0.8901	3137.72	0.88948	3137.72	0.93551
	3135.8	0.84807	3135.8	0.80481	3135.8	0.89057	3135.8	0.88988	3135.79	0.93633
	3133.87	0.8494	3133.87	0.80682	3133.87	0.89101	3133.87	0.89028	3133.87	0.93702
	3131.94	0.85069	3131.94	0.80883	3131.94	0.89146	3131.94	0.89068	3131.94	0.93749
	3130.01	0.85196	3130.01	0.81081	3130.01	0.89191	3130.01	0.89105	3130.01	0.93788
	3128.08	0.85322	3128.08	0.81276	3128.08	0.89238	3128.08	0.89137	3128.08	0.93833
	3126.15	0.85447	3126.15	0.8147	3126.15	0.89286	3126.15	0.89169	3126.15	0.93887
	3124.22	0.85572	3124.22	0.8166	3124.22	0.89339	3124.22	0.89209	3124.22	0.9393
	3122.3	0.85695	3122.3	0.81847	3122.3	0.89395	3122.3	0.89257	3122.3	0.93953
	3120.37	0.85816	3120.37	0.82031	3120.37	0.89452	3120.37	0.8931	3120.37	0.93966
	3118.44	0.85938	3118.44	0.82218	3118.44	0.8951	3118.44	0.89365	3118.44	0.93979
	3116.51	0.86065	3116.51	0.8241	3116.51	0.89573	3116.51	0.89417	3116.51	0.94016
	3114.58	0.86199	3114.58	0.82608	3114.58	0.89641	3114.58	0.89467	3114.58	0.941
	3112.65	0.86339	3112.65	0.8281	3112.65	0.89712	3112.65	0.89513	3112.65	0.94191
	3110.72	0.8648	3110.72	0.83013	3110.72	0.89782	3110.72	0.89559	3110.72	0.94248
	3108.8	0.86619	3108.8	0.83213	3108.8	0.89849	3108.8	0.89606	3108.8	0.943
	3106.87	0.86755	3106.87	0.83407	3106.87	0.89913	3106.87	0.89651	3106.87	0.94382
	3104.94	0.86889	3104.94	0.83596	3104.94	0.89979	3104.94	0.89696	3104.94	0.94467
	3103.01	0.8702	3103.01	0.83779	3103.01	0.9005	3103.01	0.89746	3103.01	0.94519
	3101.08	0.87145	3101.08	0.83961	3101.08	0.90125	3101.08	0.89807	3101.08	0.94557
	3099.15	0.87266	3099.15	0.84145	3099.15	0.90203	3099.15	0.89877	3099.15	0.94631
	3097.23	0.87385	3097.23	0.84333	3097.23	0.90282	3097.23	0.89951	3097.22	0.94731
	3095.3	0.87506	3095.3	0.8452	3095.3	0.9036	3095.3	0.90026	3095.3	0.94813
	3093.37	0.87632	3093.37	0.84703	3093.37	0.90438	3093.37	0.90097	3093.37	0.94866
	3091.44	0.8776	3091.44	0.84882	3091.44	0.90516	3091.44	0.9016	3091.44	0.94909
	3089.51	0.87889	3089.51	0.85058	3089.51	0.90594	3089.51	0.90215	3089.51	0.94969
	3087.58	0.88014	3087.58	0.85232	3087.58	0.90672	3087.58	0.90265	3087.58	0.9503
	3085.65	0.88136	3085.65	0.85403	3085.65	0.90746	3085.65	0.90313	3085.65	0.95064
	3083.73	0.88253	3083.73	0.85574	3083.73	0.90817	3083.73	0.90359	3083.72	0.95092
	3081.8	0.88369	3081.8	0.85743	3081.8	0.90884	3081.8	0.90408	3081.8	0.9514
	3079.87	0.88488	3079.87	0.85915	3079.87	0.90951	3079.87	0.90465	3079.87	0.95196
	3077.94	0.88611	3077.94	0.86089	3077.94	0.91022	3077.94	0.90528	3077.94	0.95265
	3076.01	0.88737	3076.01	0.86265	3076.01	0.91101	3076.01	0.90591	3076.01	0.95364
	3074.08	0.88861	3074.08	0.86437	3074.08	0.91185	3074.08	0.90647	3074.08	0.95475
	3072.15	0.88984	3072.15	0.86604	3072.15	0.91272	3072.15	0.90697	3072.15	0.9556
	3070.23	0.89104	3070.23	0.86763	3070.23	0.91357	3070.23	0.90747	3070.22	0.95598
	3068.3	0.8922	3068.3	0.86917	3068.3	0.91438	3068.3	0.90805	3068.3	0.95618
	3066.37	0.89334	3066.37	0.87067	3066.37	0.91514	3066.37	0.90873	3066.37	0.95666
	3064.44	0.89447	3064.44	0.87218	3064.44	0.91589	3064.44	0.90946	3064.44	0.95741
	3062.51	0.89558	3062.51	0.87373	3062.51	0.91665	3062.51	0.91013	3062.51	0.95824
	3060.58	0.89669	3060.58	0.8753	3060.58	0.9174	3060.58	0.9107	3060.58	0.95898
	3058.65	0.89781	3058.65	0.87685	3058.65	0.91817	3058.65	0.91124	3058.65	0.95945
	3056.73	0.89893	3056.73	0.87835	3056.73	0.91894	3056.73	0.91182	3056.73	0.9598
	3054.8	0.90006	3054.8	0.8798	3054.8	0.91968	3054.8	0.91244	3054.8	0.96025
	3052.87	0.90118	3052.87	0.88121	3052.87	0.92036	3052.87	0.91303	3052.87	0.96067
	3050.94	0.9023	3050.94	0.88261	3050.94	0.92095	3050.94	0.91358	3050.94	0.96114
	3049.01	0.90342	3049.01	0.88399	3049.01	0.92149	3049.01	0.91413	3049.01	0.96188
	3047.08	0.90452	3047.08	0.88537	3047.08	0.92203	3047.08	0.9147	3047.08	0.96268
	3045.15	0.90559	3045.15	0.88676	3045.15	0.92255	3045.15	0.91528	3045.15	0.96318
	3043.23	0.90662	3043.23	0.88815	3043.23	0.92306	3043.23	0.9158	3043.23	0.96352
	3041.3	0.90764	3041.3	0.88954	3041.3	0.92355	3041.3	0.91627	3041.3	0.96405
	3039.37	0.90866	3039.37	0.89091	3039.37	0.92406	3039.37	0.91668	3039.37	0.9648
	3037.44	0.90971	3037.44	0.89223	3037.44	0.9246	3037.44	0.91706	3037.44	0.96546
	3035.51	0.91076	3035.51	0.89349	3035.51	0.92518	3035.51	0.91749	3035.51	0.96584
	3033.58	0.91179	3033.58	0.89471	3033.58	0.92579	3033.58	0.91802	3033.58	0.96627
	3031.66	0.9128	3031.66	0.89592	3031.66	0.9264	3031.66	0.91864	3031.65	0.967
	3029.73	0.91378	3029.73	0.89712	3029.73	0.92698	3029.73	0.91923	3029.73	0.96788
	3027.8	0.91473	3027.8	0.8983	3027.8	0.92751	3027.8	0.91973	3027.8	0.96861
	3025.87	0.91566	3025.87	0.89947	3025.87	0.928	3025.87	0.92015	3025.87	0.9691
	3023.94	0.91656	3023.94	0.90062	3023.94	0.92845	3023.94	0.92056	3023.94	0.96959
	3022.01	0.91746	3022.01	0.90178	3022.01	0.92888	3022.01	0.92099	3022.01	0.97023
	3020.08	0.91833	3020.08	0.90291	3020.08	0.92932	3020.08	0.9214	3020.08	0.97074
	3018.16	0.9192	3018.16	0.90399	3018.16	0.9298	3018.16	0.92179	3018.15	0.97105
	3016.23	0.92006	3016.23	0.90503	3016.23	0.93036	3016.23	0.92215	3016.23	0.97148
	3014.3	0.92094	3014.3	0.90609	3014.3	0.93102	3014.3	0.92251	3014.3	0.9721
	3012.37	0.92182	3012.37	0.90725	3012.37	0.93177	3012.37	0.92288	3012.37	0.97276
	3010.44	0.92272	3010.44	0.90853	3010.44	0.93262	3010.44	0.92328	3010.44	0.97353
	3008.51	0.92361	3008.51	0.90991	3008.51	0.93358	3008.51	0.92367	3008.51	0.97453
	3006.58	0.9245	3006.58	0.9113	3006.58	0.93466	3006.58	0.92403	3006.58	0.97552
	3004.66	0.92537	3004.66	0.91267	3004.66	0.9359	3004.66	0.92438	3004.65	0.97639
	3002.73	0.92624	3002.73	0.91399	3002.73	0.93729	3002.73	0.92472	3002.73	0.9773
	3000.8	0.92706	3000.8	0.91521	3000.8	0.93877	3000.8	0.92503	3000.8	0.97825
	2998.87	0.92776	2998.87	0.91629	2998.87	0.94025	2998.87	0.92526	2998.87	0.97901
	2996.94	0.92825	2996.94	0.91717	2996.94	0.94167	2996.94	0.9254	2996.94	0.97959
	2995.01	0.92854	2995.01	0.91788	2995.01	0.9431	2995.01	0.92554	2995.01	0.98012
	2993.08	0.92873	2993.08	0.91842	2993.08	0.94466	2993.08	0.9257	2993.08	0.9806
	2991.16	0.92887	2991.16	0.91878	2991.16	0.94636	2991.16	0.92579	2991.15	0.98111
	2989.23	0.929	2989.23	0.91899	2989.23	0.94817	2989.23	0.92581	2989.23	0.98167
	2987.3	0.9292	2987.3	0.91927	2987.3	0.95029	2987.3	0.92583	2987.3	0.98215
	2985.37	0.92964	2985.37	0.92004	2985.37	0.95311	2985.37	0.92584	2985.37	0.98283
	2983.44	0.93029	2983.44	0.92125	2983.44	0.95652	2983.44	0.92584	2983.44	0.98396
	2981.51	0.93068	2981.51	0.92192	2981.51	0.95955	2981.51	0.92585	2981.51	0.98488
	2979.58	0.93036	2979.58	0.92106	2979.58	0.96138	2979.58	0.92587	2979.58	0.98482
	2977.66	0.92946	2977.66	0.91896	2977.66	0.96228	2977.66	0.92583	2977.66	0.98404
	2975.73	0.92855	2975.73	0.91668	2975.73	0.96314	2975.73	0.9257	2975.73	0.98324
	2973.8	0.92794	2973.8	0.91478	2973.8	0.96434	2973.8	0.92548	2973.8	0.98294
	2971.87	0.92749	2971.87	0.91293	2971.87	0.96547	2971.87	0.92521	2971.87	0.98306
	2969.94	0.92679	2969.94	0.91053	2969.94	0.96579	2969.94	0.92488	2969.94	0.9829
	2968.01	0.9257	2968.01	0.90746	2968.01	0.96497	2968.01	0.92454	2968.01	0.9821
	2966.08	0.92434	2966.08	0.90405	2966.08	0.96319	2966.08	0.92429	2966.08	0.98108
	2964.16	0.92278	2964.16	0.90055	2964.16	0.96069	2964.16	0.92412	2964.16	0.9801
	2962.23	0.92098	2962.23	0.89693	2962.23	0.95774	2962.23	0.92393	2962.23	0.97913
	2960.3	0.91891	2960.3	0.89314	2960.3	0.9547	2960.3	0.92363	2960.3	0.97816
	2958.37	0.91662	2958.37	0.88914	2958.37	0.95193	2958.37	0.92324	2958.37	0.97706
	2956.44	0.91423	2956.44	0.88489	2956.44	0.94969	2956.44	0.92283	2956.44	0.97589
	2954.51	0.91175	2954.51	0.88039	2954.51	0.94805	2954.51	0.92241	2954.51	0.97487
	2952.59	0.9092	2952.59	0.87563	2952.59	0.94701	2952.59	0.92192	2952.58	0.97389
	2950.66	0.9066	2950.66	0.87073	2950.66	0.94648	2950.66	0.92134	2950.66	0.9727
	2948.73	0.904	2948.73	0.86583	2948.73	0.94633	2948.73	0.92072	2948.73	0.97149
	2946.8	0.90137	2946.8	0.861	2946.8	0.94647	2946.8	0.92009	2946.8	0.97044
	2944.87	0.89872	2944.87	0.85632	2944.87	0.9469	2944.87	0.91943	2944.87	0.96939
	2942.94	0.89614	2942.94	0.85188	2942.94	0.94769	2942.94	0.91877	2942.94	0.9684
	2941.01	0.8938	2941.01	0.84778	2941.01	0.9489	2941.01	0.91817	2941.01	0.96768
	2939.09	0.89176	2939.09	0.84405	2939.09	0.95051	2939.09	0.91765	2939.08	0.9672
	2937.16	0.89005	2937.16	0.84072	2937.16	0.95244	2937.16	0.91722	2937.16	0.96675
	2935.23	0.88868	2935.23	0.83781	2935.23	0.95455	2935.23	0.91691	2935.23	0.9663
	2933.3	0.88759	2933.3	0.83534	2933.3	0.95661	2933.3	0.91672	2933.3	0.96592
	2931.37	0.88671	2931.37	0.83332	2931.37	0.95837	2931.37	0.91658	2931.37	0.96568
	2929.44	0.88598	2929.44	0.8317	2929.44	0.95963	2929.44	0.91639	2929.44	0.96565
	2927.51	0.88543	2927.51	0.83039	2927.51	0.96037	2927.51	0.91615	2927.51	0.96576
	2925.59	0.88503	2925.59	0.82943	2925.59	0.96073	2925.59	0.91595	2925.58	0.96576
	2923.66	0.88479	2923.66	0.82892	2923.66	0.9609	2923.66	0.91581	2923.66	0.96554
	2921.73	0.88473	2921.73	0.82889	2921.73	0.96111	2921.73	0.91576	2921.73	0.96521
	2919.8	0.88488	2919.8	0.82922	2919.8	0.9615	2919.8	0.91589	2919.8	0.96485
	2917.87	0.88521	2917.87	0.82973	2917.87	0.96205	2917.87	0.91626	2917.87	0.96458
	2915.94	0.88571	2915.94	0.83036	2915.94	0.96266	2915.94	0.91676	2915.94	0.96448
	2914.01	0.88631	2914.01	0.8311	2914.01	0.9633	2914.01	0.91726	2914.01	0.96453
	2912.09	0.8869	2912.09	0.83196	2912.09	0.96401	2912.09	0.91775	2912.09	0.96485
	2910.16	0.88738	2910.16	0.83288	2910.16	0.96475	2910.16	0.91827	2910.16	0.96548
	2908.23	0.88782	2908.23	0.83386	2908.23	0.96547	2908.23	0.91876	2908.23	0.96616
	2906.3	0.88837	2906.3	0.83492	2906.3	0.96617	2906.3	0.91915	2906.3	0.9665
	2904.37	0.88904	2904.37	0.83604	2904.37	0.9669	2904.37	0.91942	2904.37	0.9666
	2902.44	0.88978	2902.44	0.83719	2902.44	0.96764	2902.44	0.91961	2902.44	0.9668
	2900.51	0.8905	2900.51	0.83835	2900.51	0.96839	2900.51	0.9198	2900.51	0.96706
	2898.59	0.89117	2898.59	0.83955	2898.59	0.96911	2898.59	0.92007	2898.59	0.9672
	2896.66	0.89177	2896.66	0.84082	2896.66	0.9698	2896.66	0.92039	2896.66	0.96731
	2894.73	0.89231	2894.73	0.84211	2894.73	0.97046	2894.73	0.92065	2894.73	0.96752
	2892.8	0.89285	2892.8	0.84337	2892.8	0.97114	2892.8	0.92083	2892.8	0.96779
	2890.87	0.89345	2890.87	0.84458	2890.87	0.97185	2890.87	0.921	2890.87	0.96801
	2888.94	0.89412	2888.94	0.84587	2888.94	0.97253	2888.94	0.9212	2888.94	0.9682
	2887.02	0.89489	2887.02	0.8474	2887.02	0.97317	2887.02	0.92146	2887.01	0.9684
	2885.09	0.89582	2885.09	0.84924	2885.09	0.97387	2885.09	0.92181	2885.09	0.96866
	2883.16	0.89692	2883.16	0.85133	2883.16	0.97476	2883.16	0.92228	2883.16	0.96899
	2881.23	0.89814	2881.23	0.85364	2881.23	0.97583	2881.23	0.92285	2881.23	0.9694
	2879.3	0.89947	2879.3	0.85623	2879.3	0.97705	2879.3	0.92346	2879.3	0.96988
	2877.37	0.90093	2877.37	0.85918	2877.37	0.97842	2877.37	0.92405	2877.37	0.97032
	2875.44	0.90259	2875.44	0.86252	2875.44	0.97998	2875.44	0.92467	2875.44	0.97082
	2873.52	0.90446	2873.52	0.86618	2873.52	0.98161	2873.52	0.92537	2873.51	0.97158
	2871.59	0.90636	2871.59	0.86996	2871.59	0.98308	2871.59	0.9261	2871.59	0.9725
	2869.66	0.90815	2869.66	0.87363	2869.66	0.98421	2869.66	0.92674	2869.66	0.97333
	2867.73	0.90984	2867.73	0.87707	2867.73	0.98503	2867.73	0.9273	2867.73	0.97405
	2865.8	0.91148	2865.8	0.88029	2865.8	0.98561	2865.8	0.92787	2865.8	0.97471
	2863.87	0.91303	2863.87	0.88324	2863.87	0.98596	2863.87	0.92844	2863.87	0.97533
	2861.94	0.91448	2861.94	0.88583	2861.94	0.98613	2861.94	0.92892	2861.94	0.97589
	2860.02	0.91585	2860.02	0.88809	2860.02	0.98622	2860.02	0.92931	2860.01	0.97639
	2858.09	0.91713	2858.09	0.89017	2858.09	0.98624	2858.09	0.92964	2858.09	0.97684
	2856.16	0.91833	2856.16	0.89209	2856.16	0.98614	2856.16	0.92989	2856.16	0.9773
	2854.23	0.91947	2854.23	0.89378	2854.23	0.98586	2854.23	0.93006	2854.23	0.97775
	2852.3	0.92057	2852.3	0.89529	2852.3	0.98535	2852.3	0.93024	2852.3	0.97798
	2850.37	0.9216	2850.37	0.89673	2850.37	0.98454	2850.37	0.93059	2850.37	0.97797
	2848.44	0.92257	2848.44	0.89812	2848.44	0.98342	2848.44	0.93115	2848.44	0.97797
	2846.52	0.92346	2846.52	0.8994	2846.52	0.98202	2846.52	0.93184	2846.51	0.97821
	2844.59	0.92424	2844.59	0.90057	2844.59	0.98039	2844.59	0.93252	2844.59	0.97857
	2842.66	0.92496	2842.66	0.90173	2842.66	0.97864	2842.66	0.93307	2842.66	0.97886
	2840.73	0.92573	2840.73	0.90291	2840.73	0.97691	2840.73	0.93348	2840.73	0.97914
	2838.8	0.92661	2838.8	0.90404	2838.8	0.97532	2838.8	0.93385	2838.8	0.97943
	2836.87	0.92754	2836.87	0.905	2836.87	0.97379	2836.87	0.93423	2836.87	0.97968
	2834.94	0.92838	2834.94	0.90579	2834.94	0.97224	2834.94	0.93461	2834.94	0.97996
	2833.02	0.92907	2833.02	0.90654	2833.02	0.9707	2833.02	0.93488	2833.02	0.98034
	2831.09	0.92965	2831.09	0.90732	2831.09	0.96923	2831.09	0.93504	2831.09	0.98063
	2829.16	0.93022	2829.16	0.90808	2829.16	0.96792	2829.16	0.93519	2829.16	0.98069
	2827.23	0.93083	2827.23	0.90875	2827.23	0.96686	2827.23	0.93543	2827.23	0.98065
	2825.3	0.93143	2825.3	0.90937	2825.3	0.96605	2825.3	0.93573	2825.3	0.9807
	2823.37	0.932	2823.37	0.90997	2823.37	0.96538	2823.37	0.93601	2823.37	0.98095
	2821.44	0.93253	2821.44	0.91055	2821.44	0.96481	2821.44	0.93622	2821.44	0.98129
	2819.52	0.93302	2819.52	0.9111	2819.52	0.96435	2819.52	0.93642	2819.52	0.98155
	2817.59	0.9335	2817.59	0.91171	2817.59	0.96403	2817.59	0.93664	2817.59	0.98173
	2815.66	0.934	2815.66	0.91242	2815.66	0.96385	2815.66	0.93688	2815.66	0.98181
	2813.73	0.93453	2813.73	0.91318	2813.73	0.9638	2813.73	0.93712	2813.73	0.98177
	2811.8	0.93508	2811.8	0.91386	2811.8	0.96383	2811.8	0.93736	2811.8	0.98187
	2809.87	0.9356	2809.87	0.91441	2809.87	0.96387	2809.87	0.93756	2809.87	0.98216
	2807.95	0.93605	2807.95	0.91494	2807.95	0.96392	2807.95	0.93766	2807.94	0.98241
	2806.02	0.93651	2806.02	0.91554	2806.02	0.96404	2806.02	0.93772	2806.02	0.98251
	2804.09	0.93699	2804.09	0.91619	2804.09	0.96421	2804.09	0.93785	2804.09	0.98263
	2802.16	0.93746	2802.16	0.91682	2802.16	0.96433	2802.16	0.93807	2802.16	0.98278
	2800.23	0.93789	2800.23	0.91743	2800.23	0.96439	2800.23	0.93832	2800.23	0.98291
	2798.3	0.93834	2798.3	0.918	2798.3	0.96447	2798.3	0.93851	2798.3	0.98308
	2796.37	0.93877	2796.37	0.91856	2796.37	0.96461	2796.37	0.93864	2796.37	0.98336
	2794.45	0.93915	2794.45	0.91913	2794.45	0.96473	2794.45	0.93876	2794.44	0.98359
	2792.52	0.93953	2792.52	0.91974	2792.52	0.96481	2792.52	0.93888	2792.52	0.98356
	2790.59	0.93995	2790.59	0.92038	2790.59	0.96489	2790.59	0.93897	2790.59	0.98352
	2788.66	0.94038	2788.66	0.92101	2788.66	0.96499	2788.66	0.93906	2788.66	0.98371
	2786.73	0.94076	2786.73	0.92156	2786.73	0.96508	2786.73	0.93915	2786.73	0.98397
	2784.8	0.9411	2784.8	0.92204	2784.8	0.96514	2784.8	0.93922	2784.8	0.9841
	2782.87	0.94145	2782.87	0.92248	2782.87	0.96519	2782.87	0.93931	2782.87	0.98423
	2780.95	0.94184	2780.95	0.92293	2780.95	0.96524	2780.95	0.93946	2780.94	0.9844
	2779.02	0.94227	2779.02	0.92342	2779.02	0.9653	2779.02	0.93967	2779.02	0.98448
	2777.09	0.94273	2777.09	0.92394	2777.09	0.96541	2777.09	0.93986	2777.09	0.98445
	2775.16	0.94316	2775.16	0.92444	2775.16	0.96556	2775.16	0.93999	2775.16	0.98454
	2773.23	0.94349	2773.23	0.92489	2773.23	0.9657	2773.23	0.94006	2773.23	0.98478
	2771.3	0.94375	2771.3	0.92525	2771.3	0.96582	2771.3	0.94012	2771.3	0.98503
	2769.37	0.94399	2769.37	0.92558	2769.37	0.9659	2769.37	0.94022	2769.37	0.98521
	2767.45	0.94423	2767.45	0.92595	2767.45	0.96599	2767.45	0.94035	2767.45	0.98524
	2765.52	0.94449	2765.52	0.92635	2765.52	0.9661	2765.52	0.94045	2765.52	0.98516
	2763.59	0.94477	2763.59	0.92673	2763.59	0.96625	2763.59	0.94051	2763.59	0.98512
	2761.66	0.94504	2761.66	0.92704	2761.66	0.96638	2761.66	0.94057	2761.66	0.9852
	2759.73	0.94527	2759.73	0.92728	2759.73	0.9665	2759.73	0.94066	2759.73	0.98523
	2757.8	0.94546	2757.8	0.92747	2757.8	0.96658	2757.8	0.94073	2757.8	0.98511
	2755.87	0.94565	2755.87	0.92767	2755.87	0.96666	2755.87	0.94078	2755.87	0.98498
	2753.95	0.94585	2753.95	0.92791	2753.95	0.96674	2753.95	0.94081	2753.95	0.98504
	2752.02	0.94602	2752.02	0.92819	2752.02	0.96679	2752.02	0.94087	2752.02	0.98525
	2750.09	0.94618	2750.09	0.92849	2750.09	0.96683	2750.09	0.94096	2750.09	0.98545
	2748.16	0.94641	2748.16	0.92874	2748.16	0.96696	2748.16	0.94104	2748.16	0.98555
	2746.23	0.94665	2746.23	0.92887	2746.23	0.96718	2746.23	0.9411	2746.23	0.98564
	2744.3	0.94681	2744.3	0.92896	2744.3	0.96742	2744.3	0.94116	2744.3	0.98578
	2742.37	0.94689	2742.37	0.92914	2742.37	0.96759	2742.37	0.94125	2742.37	0.9859
	2740.45	0.94698	2740.45	0.92941	2740.45	0.96773	2740.45	0.94136	2740.45	0.986
	2738.52	0.94712	2738.52	0.92968	2738.52	0.96787	2738.52	0.94145	2738.52	0.98612
	2736.59	0.94725	2736.59	0.92986	2736.59	0.96795	2736.59	0.94153	2736.59	0.9862
	2734.66	0.94738	2734.66	0.92995	2734.66	0.96801	2734.66	0.94165	2734.66	0.98626
	2732.73	0.94761	2732.73	0.93003	2732.73	0.96814	2732.73	0.9418	2732.73	0.98636
	2730.8	0.94789	2730.8	0.93015	2730.8	0.96835	2730.8	0.94197	2730.8	0.98647
	2728.88	0.94812	2728.88	0.93034	2728.88	0.96854	2728.88	0.94212	2728.87	0.98651
	2726.95	0.94829	2726.95	0.93057	2726.95	0.96871	2726.95	0.94224	2726.95	0.98653
	2725.02	0.94848	2725.02	0.93081	2725.02	0.96892	2725.02	0.94236	2725.02	0.98659
	2723.09	0.94866	2723.09	0.93107	2723.09	0.96914	2723.09	0.94247	2723.09	0.98663
	2721.16	0.94878	2721.16	0.93137	2721.16	0.96928	2721.16	0.94255	2721.16	0.98665
	2719.23	0.94882	2719.23	0.93166	2719.23	0.96933	2719.23	0.9426	2719.23	0.98676
	2717.3	0.94888	2717.3	0.93188	2717.3	0.96939	2717.3	0.9427	2717.3	0.9869
	2715.38	0.94901	2715.38	0.93204	2715.38	0.96952	2715.38	0.94286	2715.37	0.987
	2713.45	0.94922	2713.45	0.9322	2713.45	0.96973	2713.45	0.94304	2713.45	0.9871
	2711.52	0.94948	2711.52	0.9324	2711.52	0.96995	2711.52	0.94321	2711.52	0.98728
	2709.59	0.94975	2709.59	0.93265	2709.59	0.97012	2709.59	0.94338	2709.59	0.9875
	2707.66	0.94994	2707.66	0.93289	2707.66	0.9702	2707.66	0.94354	2707.66	0.98771
	2705.73	0.95007	2705.73	0.93313	2705.73	0.97027	2705.73	0.94367	2705.73	0.98784
	2703.8	0.95022	2703.8	0.9334	2703.8	0.9704	2703.8	0.94379	2703.8	0.98796
	2701.88	0.95044	2701.88	0.93371	2701.88	0.97058	2701.88	0.94393	2701.87	0.98815
	2699.95	0.95069	2699.95	0.93402	2699.95	0.97075	2699.95	0.94407	2699.95	0.98832
	2698.02	0.95095	2698.02	0.93429	2698.02	0.9709	2698.02	0.94416	2698.02	0.9884
	2696.09	0.95118	2696.09	0.93456	2696.09	0.97103	2696.09	0.94424	2696.09	0.98843
	2694.16	0.9514	2694.16	0.93484	2694.16	0.97115	2694.16	0.94438	2694.16	0.98849
	2692.23	0.95167	2692.23	0.93511	2692.23	0.9713	2692.23	0.9446	2692.23	0.98859
	2690.3	0.95196	2690.3	0.93538	2690.3	0.97152	2690.3	0.94485	2690.3	0.98873
	2688.38	0.95227	2688.38	0.93567	2688.38	0.97172	2688.38	0.94507	2688.38	0.9889
	2686.45	0.95258	2686.45	0.93598	2686.45	0.97187	2686.45	0.94521	2686.45	0.98904
	2684.52	0.95288	2684.52	0.9363	2684.52	0.97201	2684.52	0.94531	2684.52	0.98916
	2682.59	0.95317	2682.59	0.93664	2682.59	0.97218	2682.59	0.94548	2682.59	0.98937
	2680.66	0.95343	2680.66	0.93702	2680.66	0.9723	2680.66	0.94573	2680.66	0.98959
	2678.73	0.9537	2678.73	0.93738	2678.73	0.97235	2678.73	0.94594	2678.73	0.98974
	2676.8	0.95397	2676.8	0.93772	2676.8	0.97243	2676.8	0.94604	2676.8	0.98986
	2674.88	0.95423	2674.88	0.93805	2674.88	0.97258	2674.88	0.94609	2674.88	0.98999
	2672.95	0.95444	2672.95	0.93838	2672.95	0.97278	2672.95	0.94621	2672.95	0.99014
	2671.02	0.95462	2671.02	0.93872	2671.02	0.97293	2671.02	0.9464	2671.02	0.9903
	2669.09	0.95482	2669.09	0.93905	2669.09	0.97305	2669.09	0.94658	2669.09	0.99037
	2667.16	0.95504	2667.16	0.93938	2667.16	0.97315	2667.16	0.94669	2667.16	0.99038
	2665.23	0.95521	2665.23	0.93968	2665.23	0.9732	2665.23	0.94667	2665.23	0.99046
	2663.31	0.95529	2663.31	0.93993	2663.31	0.97316	2663.31	0.94653	2663.3	0.9907
	2661.38	0.95535	2661.38	0.94018	2661.38	0.97307	2661.38	0.94635	2661.38	0.99106
	2659.45	0.95545	2659.45	0.94048	2659.45	0.97302	2659.45	0.94628	2659.45	0.9914
	2657.52	0.95558	2657.52	0.94085	2657.52	0.97302	2657.52	0.94637	2657.52	0.99161
	2655.59	0.95577	2655.59	0.94124	2655.59	0.97303	2655.59	0.94654	2655.59	0.99171
	2653.66	0.95607	2653.66	0.94164	2653.66	0.97307	2653.66	0.94671	2653.66	0.99181
	2651.73	0.95645	2651.73	0.94205	2651.73	0.9732	2651.73	0.94687	2651.73	0.99199
	2649.81	0.95681	2649.81	0.94247	2649.81	0.9734	2649.81	0.94705	2649.8	0.99225
	2647.88	0.95712	2647.88	0.94291	2647.88	0.97363	2647.88	0.94723	2647.88	0.99255
	2645.95	0.95745	2645.95	0.94338	2645.95	0.9739	2645.95	0.94741	2645.95	0.99281
	2644.02	0.95782	2644.02	0.94392	2644.02	0.97418	2644.02	0.94757	2644.02	0.99297
	2642.09	0.95822	2642.09	0.94453	2642.09	0.97437	2642.09	0.94775	2642.09	0.99311
	2640.16	0.95859	2640.16	0.94512	2640.16	0.97449	2640.16	0.94804	2640.16	0.99336
	2638.23	0.95895	2638.23	0.94563	2638.23	0.97459	2638.23	0.94842	2638.23	0.99361
	2636.31	0.95931	2636.31	0.94606	2636.31	0.97475	2636.31	0.94876	2636.3	0.99377
	2634.38	0.95969	2634.38	0.9465	2634.38	0.97495	2634.38	0.94898	2634.38	0.99388
	2632.45	0.96008	2632.45	0.94701	2632.45	0.97518	2632.45	0.94917	2632.45	0.994
	2630.52	0.96043	2630.52	0.94758	2630.52	0.97536	2630.52	0.94947	2630.52	0.99415
	2628.59	0.96066	2628.59	0.94809	2628.59	0.97545	2628.59	0.9498	2628.59	0.9944
	2626.66	0.96085	2626.66	0.94846	2626.66	0.97547	2626.66	0.95002	2626.66	0.99472
	2624.73	0.96107	2624.73	0.94875	2624.73	0.97556	2624.73	0.95012	2624.73	0.99482
	2622.81	0.96136	2622.81	0.9491	2622.81	0.97577	2622.81	0.95025	2622.81	0.99469
	2620.88	0.96167	2620.88	0.9496	2620.88	0.97601	2620.88	0.95047	2620.88	0.99461
	2618.95	0.96203	2618.95	0.9502	2618.95	0.9762	2618.95	0.95074	2618.95	0.9947
	2617.02	0.96241	2617.02	0.95074	2617.02	0.97636	2617.02	0.95106	2617.02	0.99492
	2615.09	0.96278	2615.09	0.95113	2615.09	0.97653	2615.09	0.95141	2615.09	0.99517
	2613.16	0.96309	2613.16	0.95143	2613.16	0.97671	2613.16	0.95168	2613.16	0.99538
	2611.23	0.96337	2611.23	0.95173	2611.23	0.97693	2611.23	0.95178	2611.23	0.99556
	2609.31	0.96365	2609.31	0.95208	2609.31	0.97717	2609.31	0.95182	2609.31	0.99577
	2607.38	0.96391	2607.38	0.95244	2607.38	0.97737	2607.38	0.95194	2607.38	0.99594
	2605.45	0.96409	2605.45	0.95273	2605.45	0.97746	2605.45	0.95218	2605.45	0.99609
	2603.52	0.9642	2603.52	0.95298	2603.52	0.97745	2603.52	0.95243	2603.52	0.99623
	2601.59	0.96434	2601.59	0.95329	2601.59	0.97745	2601.59	0.95262	2601.59	0.9963
	2599.66	0.9645	2599.66	0.95364	2599.66	0.97756	2599.66	0.95276	2599.66	0.99629
	2597.73	0.9647	2597.73	0.95393	2597.73	0.97778	2597.73	0.95293	2597.73	0.99628
	2595.81	0.96491	2595.81	0.95418	2595.81	0.97796	2595.81	0.95314	2595.81	0.9964
	2593.88	0.96509	2593.88	0.95442	2593.88	0.97807	2593.88	0.95334	2593.88	0.99658
	2591.95	0.96524	2591.95	0.95468	2591.95	0.97824	2591.95	0.95351	2591.95	0.99659
	2590.02	0.9654	2590.02	0.95495	2590.02	0.9785	2590.02	0.95369	2590.02	0.99643
	2588.09	0.96558	2588.09	0.95516	2588.09	0.97867	2588.09	0.95391	2588.09	0.99631
	2586.16	0.96578	2586.16	0.9553	2586.16	0.97873	2586.16	0.95408	2586.16	0.99633
	2584.24	0.966	2584.24	0.95543	2584.24	0.97881	2584.24	0.95417	2584.23	0.99646
	2582.31	0.96619	2582.31	0.95558	2582.31	0.97896	2582.31	0.95426	2582.31	0.99672
	2580.38	0.96631	2580.38	0.95579	2580.38	0.97913	2580.38	0.95441	2580.38	0.997
	2578.45	0.96642	2578.45	0.95602	2578.45	0.97925	2578.45	0.95456	2578.45	0.99715
	2576.52	0.96656	2576.52	0.95625	2576.52	0.97933	2576.52	0.95465	2576.52	0.99726
	2574.59	0.96671	2574.59	0.95641	2574.59	0.97938	2574.59	0.95474	2574.59	0.99738
	2572.66	0.96681	2572.66	0.95651	2572.66	0.97944	2572.66	0.95491	2572.66	0.99735
	2570.74	0.96689	2570.74	0.95659	2570.74	0.97958	2570.74	0.95515	2570.73	0.99727
	2568.81	0.96703	2568.81	0.95677	2568.81	0.9798	2568.81	0.95539	2568.81	0.9973
	2566.88	0.96718	2566.88	0.95703	2566.88	0.98	2566.88	0.95555	2566.88	0.99743
	2564.95	0.96723	2564.95	0.95725	2564.95	0.98008	2564.95	0.95565	2564.95	0.99754
	2563.02	0.96725	2563.02	0.95739	2563.02	0.98008	2563.02	0.95583	2563.02	0.99763
	2561.09	0.96737	2561.09	0.95754	2561.09	0.98012	2561.09	0.95607	2561.09	0.99776
	2559.16	0.96761	2559.16	0.95772	2559.16	0.9802	2559.16	0.95626	2559.16	0.99797
	2557.24	0.96784	2557.24	0.95787	2557.24	0.9803	2557.24	0.95637	2557.23	0.99807
	2555.31	0.96797	2555.31	0.958	2555.31	0.98043	2555.31	0.95642	2555.31	0.99793
	2553.38	0.96803	2553.38	0.95818	2553.38	0.9806	2553.38	0.95645	2553.38	0.99779
	2551.45	0.96814	2551.45	0.95842	2551.45	0.98077	2551.45	0.95652	2551.45	0.99789
	2549.52	0.96836	2549.52	0.95868	2549.52	0.98088	2549.52	0.9566	2549.52	0.99813
	2547.59	0.96859	2547.59	0.95889	2547.59	0.9809	2547.59	0.95668	2547.59	0.99831
	2545.66	0.9687	2545.66	0.95903	2545.66	0.98095	2545.66	0.95676	2545.66	0.99829
	2543.74	0.96869	2543.74	0.95913	2543.74	0.98107	2543.74	0.95683	2543.74	0.9982
	2541.81	0.96867	2541.81	0.95921	2541.81	0.98119	2541.81	0.95691	2541.81	0.99823
	2539.88	0.9687	2539.88	0.95927	2539.88	0.98122	2539.88	0.95708	2539.88	0.99832
	2537.95	0.96881	2537.95	0.9593	2537.95	0.98124	2537.95	0.9574	2537.95	0.99831
	2536.02	0.969	2536.02	0.95938	2536.02	0.9813	2536.02	0.95775	2536.02	0.99826
	2534.09	0.96925	2534.09	0.95956	2534.09	0.98135	2534.09	0.95791	2534.09	0.99822
	2532.16	0.96946	2532.16	0.95974	2532.16	0.98138	2532.16	0.95789	2532.16	0.99822
	2530.24	0.96957	2530.24	0.95991	2530.24	0.98142	2530.24	0.95787	2530.24	0.99835
	2528.31	0.96967	2528.31	0.96014	2528.31	0.98158	2528.31	0.95796	2528.31	0.99856
	2526.38	0.96991	2526.38	0.96038	2526.38	0.98186	2526.38	0.95812	2526.38	0.99863
	2524.45	0.97016	2524.45	0.96055	2524.45	0.98214	2524.45	0.95828	2524.45	0.9986
	2522.52	0.97029	2522.52	0.96065	2522.52	0.98226	2522.52	0.95844	2522.52	0.99861
	2520.59	0.9703	2520.59	0.96071	2520.59	0.98218	2520.59	0.95859	2520.59	0.99855
	2518.67	0.97026	2518.67	0.96077	2518.67	0.98201	2518.67	0.95867	2518.66	0.99843
	2516.74	0.97024	2516.74	0.96084	2516.74	0.98189	2516.74	0.95863	2516.74	0.99849
	2514.81	0.97029	2514.81	0.96094	2514.81	0.98188	2514.81	0.95859	2514.81	0.99862
	2512.88	0.97044	2512.88	0.96112	2512.88	0.98193	2512.88	0.95862	2512.88	0.99872
	2510.95	0.97059	2510.95	0.96135	2510.95	0.982	2510.95	0.9587	2510.95	0.99892
	2509.02	0.97064	2509.02	0.96148	2509.02	0.98209	2509.02	0.95877	2509.02	0.99911
	2507.09	0.97059	2507.09	0.9615	2507.09	0.98219	2507.09	0.95889	2507.09	0.99907
	2505.17	0.97057	2505.17	0.96153	2505.17	0.98227	2505.17	0.95905	2505.16	0.99889
	2503.24	0.97065	2503.24	0.96161	2503.24	0.98234	2503.24	0.95916	2503.24	0.99877
	2501.31	0.97079	2501.31	0.96173	2501.31	0.9824	2501.31	0.95917	2501.31	0.99884
	2499.38	0.97091	2499.38	0.96188	2499.38	0.98245	2499.38	0.95918	2499.38	0.99898
	2497.45	0.97102	2497.45	0.96203	2497.45	0.98252	2497.45	0.95925	2497.45	0.999
	2495.52	0.97115	2495.52	0.96216	2495.52	0.98264	2495.52	0.95939	2495.52	0.99894
	2493.59	0.97129	2493.59	0.96229	2493.59	0.98273	2493.59	0.95955	2493.59	0.99892
	2491.67	0.97137	2491.67	0.96245	2491.67	0.98273	2491.67	0.95964	2491.66	0.9989
	2489.74	0.97142	2489.74	0.96253	2489.74	0.98265	2489.74	0.95968	2489.74	0.99894
	2487.81	0.97146	2487.81	0.96254	2487.81	0.98259	2487.81	0.95975	2487.81	0.99905
	2485.88	0.9715	2485.88	0.96261	2485.88	0.98259	2485.88	0.95991	2485.88	0.99913
	2483.95	0.97157	2483.95	0.96279	2483.95	0.98267	2483.95	0.96015	2483.95	0.9991
	2482.02	0.97174	2482.02	0.96305	2482.02	0.98279	2482.02	0.96038	2482.02	0.99905
	2480.09	0.97197	2480.09	0.96329	2480.09	0.98293	2480.09	0.96049	2480.09	0.99911
	2478.17	0.97215	2478.17	0.96344	2478.17	0.98302	2478.17	0.96054	2478.17	0.99918
	2476.24	0.97225	2476.24	0.96351	2476.24	0.98304	2476.24	0.96061	2476.24	0.99905
	2474.31	0.97236	2474.31	0.9636	2474.31	0.98302	2474.31	0.9607	2474.31	0.99889
	2472.38	0.97251	2472.38	0.96379	2472.38	0.98305	2472.38	0.9608	2472.38	0.999
	2470.45	0.97265	2470.45	0.96403	2470.45	0.98312	2470.45	0.96095	2470.45	0.99923
	2468.52	0.97277	2468.52	0.96431	2468.52	0.98321	2468.52	0.96114	2468.52	0.99928
	2466.59	0.9729	2466.59	0.96456	2466.59	0.98329	2466.59	0.96134	2466.59	0.99921
	2464.67	0.97299	2464.67	0.96474	2464.67	0.98332	2464.67	0.96148	2464.67	0.99919
	2462.74	0.97298	2462.74	0.96487	2462.74	0.98326	2462.74	0.96149	2462.74	0.99928
	2460.81	0.97295	2460.81	0.96505	2460.81	0.98314	2460.81	0.96139	2460.81	0.99948
	2458.88	0.97302	2458.88	0.96524	2458.88	0.98308	2458.88	0.96131	2458.88	0.99959
	2456.95	0.97314	2456.95	0.96539	2456.95	0.98313	2456.95	0.96133	2456.95	0.99951
	2455.02	0.97323	2455.02	0.96557	2455.02	0.98319	2455.02	0.96134	2455.02	0.99947
	2453.09	0.97333	2453.09	0.96585	2453.09	0.98317	2453.09	0.96122	2453.09	0.99954
	2451.17	0.97354	2451.17	0.96619	2451.17	0.9831	2451.17	0.96108	2451.17	0.99948
	2449.24	0.9738	2449.24	0.96647	2449.24	0.98306	2449.24	0.96112	2449.24	0.99929
	2447.31	0.97402	2447.31	0.96667	2447.31	0.98307	2447.31	0.96135	2447.31	0.99924
	2445.38	0.97417	2445.38	0.96681	2445.38	0.9831	2445.38	0.96164	2445.38	0.99936
	2443.45	0.97427	2443.45	0.96692	2443.45	0.98313	2443.45	0.96182	2443.45	0.99956
	2441.52	0.9744	2441.52	0.96705	2441.52	0.98321	2441.52	0.96197	2441.52	0.99972
	2439.6	0.97461	2439.6	0.96724	2439.6	0.98337	2439.6	0.9622	2439.59	0.99973
	2437.67	0.97487	2437.67	0.96745	2437.67	0.98358	2437.67	0.96251	2437.67	0.99961
	2435.74	0.97511	2435.74	0.96763	2435.74	0.98374	2435.74	0.96276	2435.74	0.99954
	2433.81	0.97524	2433.81	0.96779	2433.81	0.98384	2433.81	0.96285	2433.81	0.99961
	2431.88	0.9753	2431.88	0.96796	2431.88	0.98393	2431.88	0.96284	2431.88	0.99974
	2429.95	0.97538	2429.95	0.96811	2429.95	0.98406	2429.95	0.96283	2429.95	0.99974
	2428.02	0.97553	2428.02	0.96823	2428.02	0.98417	2428.02	0.96287	2428.02	0.99966
	2426.1	0.97568	2426.1	0.96837	2426.1	0.98419	2426.1	0.96297	2426.09	0.9997
	2424.17	0.97576	2424.17	0.9685	2424.17	0.98411	2424.17	0.96312	2424.17	0.99978
	2422.24	0.97576	2422.24	0.96858	2422.24	0.984	2422.24	0.96333	2422.24	0.99984
	2420.31	0.9757	2420.31	0.96866	2420.31	0.98389	2420.31	0.96355	2420.31	0.99986
	2418.38	0.97567	2418.38	0.96884	2418.38	0.9838	2418.38	0.96371	2418.38	0.99987
	2416.45	0.9758	2416.45	0.9691	2416.45	0.98384	2416.45	0.9638	2416.45	0.99989
	2414.52	0.97601	2414.52	0.96929	2414.52	0.98404	2414.52	0.96386	2414.52	0.99991
	2412.6	0.97614	2412.6	0.9693	2412.6	0.9842	2412.6	0.96389	2412.59	0.99999
	2410.67	0.97614	2410.67	0.96924	2410.67	0.98419	2410.67	0.96389	2410.67	1.00019
	2408.74	0.97614	2408.74	0.96931	2408.74	0.9841	2408.74	0.96398	2408.74	1.00032
	2406.81	0.97623	2406.81	0.96956	2406.81	0.98409	2406.81	0.96421	2406.81	1.00022
	2404.88	0.97638	2404.88	0.96985	2404.88	0.98418	2404.88	0.96446	2404.88	1.00006
	2402.95	0.9765	2402.95	0.97007	2402.95	0.98427	2402.95	0.96458	2402.95	1
	2401.02	0.97657	2401.02	0.97024	2401.02	0.98433	2401.02	0.96457	2401.02	1
	2399.1	0.97665	2399.1	0.97041	2399.1	0.98436	2399.1	0.96455	2399.1	1.00029
	2397.17	0.97677	2397.17	0.97055	2397.17	0.98436	2397.17	0.96457	2397.17	1.00035
	2395.24	0.9769	2395.24	0.97063	2395.24	0.98432	2395.24	0.96463	2395.24	1.00023
	2393.31	0.97702	2393.31	0.97066	2393.31	0.98424	2393.31	0.9647	2393.31	1.00009
	2391.38	0.9771	2391.38	0.97067	2391.38	0.98413	2391.38	0.96472	2391.38	0.99998
	2389.45	0.97714	2389.45	0.9707	2389.45	0.98397	2389.45	0.96458	2389.45	0.99986
	2387.52	0.97711	2387.52	0.9708	2387.52	0.98374	2387.52	0.96418	2387.52	0.99968
	2385.6	0.977	2385.6	0.97098	2385.6	0.98342	2385.6	0.9635	2385.6	0.99957
	2383.67	0.97686	2383.67	0.9712	2383.67	0.98308	2383.67	0.96262	2383.67	0.9997
	2381.74	0.97672	2381.74	0.97138	2381.74	0.98283	2381.74	0.96172	2381.74	1.00007
	2379.81	0.97664	2379.81	0.97148	2379.81	0.98277	2379.81	0.96098	2379.81	1.00045
	2377.88	0.97667	2377.88	0.9715	2377.88	0.98295	2377.88	0.96051	2377.88	1.00066
	2375.95	0.97681	2375.95	0.9715	2375.95	0.9833	2375.95	0.96029	2375.95	1.00068
	2374.03	0.97701	2374.03	0.97154	2374.03	0.98364	2374.03	0.96024	2374.02	1.00067
	2372.1	0.97716	2372.1	0.97166	2372.1	0.98371	2372.1	0.96018	2372.1	1.0007
	2370.17	0.97715	2370.17	0.97187	2370.17	0.98329	2370.17	0.95999	2370.17	1.00069
	2368.24	0.97698	2368.24	0.9721	2368.24	0.98246	2368.24	0.95977	2368.24	1.00048
	2366.31	0.97667	2366.31	0.97226	2366.31	0.98145	2366.31	0.95971	2366.31	1.00008
	2364.38	0.97634	2364.38	0.97228	2364.38	0.98063	2364.38	0.96008	2364.38	0.99977
	2362.45	0.97604	2362.45	0.97224	2362.45	0.98	2362.45	0.96088	2362.45	0.99977
	2360.53	0.97588	2360.53	0.97216	2360.53	0.97971	2360.53	0.96228	2360.52	0.99982
	2358.6	0.97596	2358.6	0.97197	2358.6	0.98	2358.6	0.9644	2358.6	0.99962
	2356.67	0.97613	2356.67	0.97177	2356.67	0.98037	2356.67	0.96654	2356.67	0.99931
	2354.74	0.97622	2354.74	0.97169	2354.74	0.98031	2354.74	0.96771	2354.74	0.99906
	2352.81	0.97591	2352.81	0.97199	2352.81	0.97881	2352.81	0.96643	2352.81	0.99878
	2350.88	0.9753	2350.88	0.97257	2350.88	0.97636	2350.88	0.96287	2350.88	0.99862
	2348.95	0.97491	2348.95	0.97299	2348.95	0.97504	2348.95	0.95928	2348.95	0.99876
	2347.03	0.97511	2347.03	0.97295	2347.03	0.97611	2347.03	0.95784	2347.02	0.99927
	2345.1	0.97564	2345.1	0.97267	2345.1	0.97848	2345.1	0.95857	2345.1	0.99943
	2343.17	0.97624	2343.17	0.97236	2343.17	0.98089	2343.17	0.96063	2343.17	0.99903
	2341.24	0.97672	2341.24	0.97209	2341.24	0.98249	2341.24	0.96289	2341.24	0.99868
	2339.31	0.97683	2339.31	0.97206	2339.31	0.98228	2339.31	0.96388	2339.31	0.99873
	2337.38	0.97652	2337.38	0.97241	2337.38	0.98029	2337.38	0.9632	2337.38	0.99901
	2335.45	0.97603	2335.45	0.97298	2335.45	0.97765	2335.45	0.96166	2335.45	0.99918
	2333.53	0.97544	2333.53	0.97356	2333.53	0.97514	2333.53	0.96004	2333.53	0.99929
	2331.6	0.97482	2331.6	0.9739	2331.6	0.97326	2331.6	0.95884	2331.6	0.9994
	2329.67	0.97412	2329.67	0.9739	2329.67	0.97202	2329.67	0.95803	2329.67	0.99937
	2327.74	0.97332	2327.74	0.97363	2327.74	0.97119	2327.74	0.95734	2327.74	0.99912
	2325.81	0.97252	2325.81	0.97331	2325.81	0.9705	2325.81	0.95659	2325.81	0.99901
	2323.88	0.97201	2323.88	0.97311	2323.88	0.97018	2323.88	0.95619	2323.88	0.99927
	2321.95	0.97198	2321.95	0.97309	2321.95	0.97038	2321.95	0.95641	2321.95	0.99968
	2320.03	0.97239	2320.03	0.97321	2320.03	0.97109	2320.03	0.95718	2320.03	0.99985
	2318.1	0.97295	2318.1	0.97342	2318.1	0.9719	2318.1	0.95801	2318.1	0.99985
	2316.17	0.97346	2316.17	0.97367	2316.17	0.97258	2316.17	0.95863	2316.17	0.99997
	2314.24	0.97387	2314.24	0.9739	2314.24	0.97321	2314.24	0.95914	2314.24	1.00016
	2312.31	0.97424	2312.31	0.97404	2312.31	0.97402	2312.31	0.95977	2312.31	1.00015
	2310.38	0.97466	2310.38	0.974	2310.38	0.97523	2310.38	0.9607	2310.38	0.99999
	2308.45	0.97512	2308.45	0.9738	2308.45	0.97675	2308.45	0.96186	2308.45	0.99991
	2306.53	0.97552	2306.53	0.97359	2306.53	0.97819	2306.53	0.96293	2306.53	0.9999
	2304.6	0.97577	2304.6	0.97349	2304.6	0.9791	2304.6	0.96362	2304.6	0.99983
	2302.67	0.97584	2302.67	0.97353	2302.67	0.97936	2302.67	0.96381	2302.67	0.99973
	2300.74	0.97577	2300.74	0.97364	2300.74	0.97906	2300.74	0.96353	2300.74	0.99968
	2298.81	0.97561	2298.81	0.97375	2298.81	0.97849	2298.81	0.96294	2298.81	0.99975
	2296.88	0.97541	2296.88	0.97377	2296.88	0.97799	2296.88	0.96236	2296.88	0.99986
	2294.96	0.9752	2294.96	0.9737	2294.96	0.97774	2294.96	0.96201	2294.95	0.9999
	2293.03	0.97503	2293.03	0.97357	2293.03	0.97773	2293.03	0.96187	2293.03	0.99986
	2291.1	0.9749	2291.1	0.97343	2291.1	0.97789	2291.1	0.96182	2291.1	0.99984
	2289.17	0.97479	2289.17	0.97331	2289.17	0.97809	2289.17	0.96178	2289.17	0.99995
	2287.24	0.97471	2287.24	0.97325	2287.24	0.97824	2287.24	0.96173	2287.24	1.0002
	2285.31	0.97474	2285.31	0.97329	2285.31	0.97836	2285.31	0.96175	2285.31	1.0003
	2283.38	0.97495	2283.38	0.97341	2283.38	0.97853	2283.38	0.96191	2283.38	1.00009
	2281.46	0.97531	2281.46	0.97356	2281.46	0.97881	2281.46	0.96224	2281.45	0.99994
	2279.53	0.97571	2279.53	0.9737	2279.53	0.97915	2279.53	0.96268	2279.53	1.0001
	2277.6	0.97601	2277.6	0.97383	2277.6	0.97947	2277.6	0.96311	2277.6	1.00038
	2275.67	0.97618	2275.67	0.97394	2275.67	0.97971	2275.67	0.96348	2275.67	1.00041
	2273.74	0.97623	2273.74	0.97403	2273.74	0.97981	2273.74	0.96373	2273.74	1.00018
	2271.81	0.97625	2271.81	0.97413	2271.81	0.97979	2271.81	0.96387	2271.81	0.99996
	2269.88	0.97635	2269.88	0.97429	2269.88	0.97975	2269.88	0.964	2269.88	0.99992
	2267.96	0.97655	2267.96	0.97448	2267.96	0.97978	2267.96	0.96423	2267.95	1.00001
	2266.03	0.97677	2266.03	0.97458	2266.03	0.97988	2266.03	0.96456	2266.03	1.00007
	2264.1	0.9769	2264.1	0.97456	2264.1	0.98001	2264.1	0.96483	2264.1	0.99997
	2262.17	0.97684	2262.17	0.97446	2262.17	0.98013	2262.17	0.96496	2262.17	0.99976
	2260.24	0.97663	2260.24	0.97438	2260.24	0.98024	2260.24	0.96494	2260.24	0.99963
	2258.31	0.97644	2258.31	0.97437	2258.31	0.98038	2258.31	0.96487	2258.31	0.99974
	2256.38	0.97639	2256.38	0.97448	2256.38	0.9806	2256.38	0.96489	2256.38	1.0001
	2254.46	0.97652	2254.46	0.97466	2254.46	0.98084	2254.46	0.965	2254.46	1.00034
	2252.53	0.97677	2252.53	0.97486	2252.53	0.98102	2252.53	0.96513	2252.53	1.00026
	2250.6	0.97709	2250.6	0.97502	2250.6	0.98108	2250.6	0.96524	2250.6	1.0001
	2248.67	0.97742	2248.67	0.97511	2248.67	0.98108	2248.67	0.96531	2248.67	1.00009
	2246.74	0.97769	2246.74	0.97515	2246.74	0.98111	2246.74	0.96537	2246.74	1
	2244.81	0.97769	2244.81	0.97513	2244.81	0.9812	2244.81	0.96538	2244.81	1.00023
	2242.88	0.97749	2242.88	0.97496	2242.88	0.98129	2242.88	0.9654	2242.88	1.0004
	2240.96	0.97732	2240.96	0.97469	2240.96	0.98124	2240.96	0.96547	2240.96	1.00013
	2239.03	0.97731	2239.03	0.97448	2239.03	0.98102	2239.03	0.96559	2239.03	0.99989
	2237.1	0.9774	2237.1	0.97448	2237.1	0.98076	2237.1	0.96569	2237.1	0.9999
	2235.17	0.97742	2235.17	0.97462	2235.17	0.98066	2235.17	0.9657	2235.17	0.99961
	2233.24	0.97729	2233.24	0.97477	2233.24	0.98076	2233.24	0.96555	2233.24	0.99896
	2231.31	0.97707	2231.31	0.97488	2231.31	0.98086	2231.31	0.96524	2231.31	0.99853
	2229.39	0.97696	2229.39	0.97496	2229.39	0.98081	2229.39	0.96484	2229.38	0.99852
	2227.46	0.97705	2227.46	0.97495	2227.46	0.9807	2227.46	0.96457	2227.46	0.99872
	2225.53	0.97725	2225.53	0.97481	2225.53	0.98071	2225.53	0.96469	2225.53	0.99904
	2223.6	0.97737	2223.6	0.97458	2223.6	0.9808	2223.6	0.96513	2223.6	0.99947
	2221.67	0.9773	2221.67	0.97432	2221.67	0.98084	2221.67	0.96559	2221.67	0.99961
	2219.74	0.9771	2219.74	0.97405	2219.74	0.98084	2219.74	0.96598	2219.74	0.99914
	2217.81	0.97698	2217.81	0.97385	2217.81	0.98083	2217.81	0.96633	2217.81	0.99871
	2215.89	0.97699	2215.89	0.97373	2215.89	0.98081	2215.89	0.96656	2215.88	0.99898
	2213.96	0.97696	2213.96	0.97364	2213.96	0.98078	2213.96	0.96662	2213.96	0.99951
	2212.03	0.97679	2212.03	0.97366	2212.03	0.9808	2212.03	0.96653	2212.03	0.9997
	2210.1	0.97662	2210.1	0.97394	2210.1	0.98087	2210.1	0.96623	2210.1	0.9996
	2208.17	0.97657	2208.17	0.97431	2208.17	0.98091	2208.17	0.96574	2208.17	0.9993
	2206.24	0.97655	2206.24	0.97441	2206.24	0.98082	2206.24	0.9653	2206.24	0.99885
	2204.31	0.97648	2204.31	0.97425	2204.31	0.98077	2204.31	0.9652	2204.31	0.99872
	2202.39	0.97643	2202.39	0.97401	2202.39	0.98092	2202.39	0.96547	2202.38	0.99904
	2200.46	0.97654	2200.46	0.97368	2200.46	0.98113	2200.46	0.96585	2200.46	0.99948
	2198.53	0.97668	2198.53	0.97331	2198.53	0.98114	2198.53	0.96609	2198.53	0.99967
	2196.6	0.97664	2196.6	0.97312	2196.6	0.98094	2196.6	0.96612	2196.6	0.99936
	2194.67	0.97629	2194.67	0.9732	2194.67	0.98067	2194.67	0.96592	2194.67	0.99871
	2192.74	0.97578	2192.74	0.97334	2192.74	0.98047	2192.74	0.96555	2192.74	0.99832
	2190.81	0.97542	2190.81	0.97327	2190.81	0.98044	2190.81	0.96518	2190.81	0.99846
	2188.89	0.97521	2188.89	0.97299	2188.89	0.98032	2188.89	0.965	2188.89	0.99868
	2186.96	0.97488	2186.96	0.97273	2186.96	0.97991	2186.96	0.96516	2186.96	0.99867
	2185.03	0.97466	2185.03	0.97262	2185.03	0.97989	2185.03	0.96584	2185.03	0.99852
	2183.1	0.97507	2183.1	0.97253	2183.1	0.98094	2183.1	0.96687	2183.1	0.99848
	2181.17	0.97604	2181.17	0.97238	2181.17	0.98248	2181.17	0.96756	2181.17	0.99873
	2179.24	0.97685	2179.24	0.97232	2179.24	0.98333	2179.24	0.96756	2179.24	0.99899
	2177.31	0.97708	2177.31	0.97234	2177.31	0.9834	2177.31	0.96747	2177.31	0.9988
	2175.39	0.97697	2175.39	0.97222	2175.39	0.98329	2175.39	0.96791	2175.39	0.9981
	2173.46	0.97666	2173.46	0.97199	2173.46	0.98296	2173.46	0.96823	2173.46	0.99744
	2171.53	0.97594	2171.53	0.97176	2171.53	0.98204	2171.53	0.96742	2171.53	0.99738
	2169.6	0.97494	2169.6	0.97146	2169.6	0.98073	2169.6	0.96574	2169.6	0.99778
	2167.67	0.97394	2167.67	0.97114	2167.67	0.97957	2167.67	0.96413	2167.67	0.99812
	2165.74	0.97302	2165.74	0.97088	2165.74	0.9789	2165.74	0.96301	2165.74	0.99806
	2163.81	0.97239	2163.81	0.97068	2163.81	0.97891	2163.81	0.96266	2163.81	0.99773
	2161.89	0.97311	2161.89	0.9709	2161.89	0.98029	2161.89	0.9641	2161.89	0.99738
	2159.96	0.97617	2159.96	0.97207	2159.96	0.98372	2159.96	0.96823	2159.96	0.99711
	2158.03	0.98012	2158.03	0.97375	2158.03	0.9878	2158.03	0.97328	2158.03	0.99735
	2156.1	0.98214	2156.1	0.97475	2156.1	0.98998	2156.1	0.976	2156.1	0.99809
	2154.17	0.98178	2154.17	0.9747	2154.17	0.98982	2154.17	0.97579	2154.17	0.99868
	2152.24	0.9807	2152.24	0.97423	2152.24	0.98871	2152.24	0.97448	2152.24	0.99889
	2150.32	0.98003	2150.32	0.974	2150.32	0.98775	2150.32	0.97356	2150.31	0.99912
	2148.39	0.97983	2148.39	0.974	2148.39	0.98727	2148.39	0.97331	2148.39	0.99934
	2146.46	0.97983	2146.46	0.97393	2146.46	0.98717	2146.46	0.97318	2146.46	0.99894
	2144.53	0.97981	2144.53	0.97372	2144.53	0.98731	2144.53	0.97283	2144.53	0.9983
	2142.6	0.97961	2142.6	0.97359	2142.6	0.98765	2142.6	0.97241	2142.6	0.99829
	2140.67	0.97941	2140.67	0.97353	2140.67	0.98812	2140.67	0.97214	2140.67	0.99881
	2138.74	0.97952	2138.74	0.9733	2138.74	0.98853	2138.74	0.97228	2138.74	0.99925
	2136.82	0.97997	2136.82	0.97297	2136.82	0.98872	2136.82	0.97305	2136.81	0.99922
	2134.89	0.98048	2134.89	0.97276	2134.89	0.98874	2134.89	0.97416	2134.89	0.99896
	2132.96	0.98058	2132.96	0.9726	2132.96	0.98861	2132.96	0.97481	2132.96	0.99896
	2131.03	0.98003	2131.03	0.97232	2131.03	0.98826	2131.03	0.97458	2131.03	0.99907
	2129.1	0.97915	2129.1	0.97197	2129.1	0.98769	2129.1	0.97378	2129.1	0.99897
	2127.17	0.97831	2127.17	0.97174	2127.17	0.98698	2127.17	0.97278	2127.17	0.99865
	2125.24	0.97761	2125.24	0.97171	2125.24	0.98637	2125.24	0.97176	2125.24	0.9982
	2123.32	0.97697	2123.32	0.97176	2123.32	0.98598	2123.32	0.97089	2123.32	0.99799
	2121.39	0.97637	2121.39	0.97171	2121.39	0.98562	2121.39	0.97024	2121.39	0.99827
	2119.46	0.97589	2119.46	0.97156	2119.46	0.98509	2119.46	0.96965	2119.46	0.99864
	2117.53	0.97559	2117.53	0.97135	2117.53	0.98448	2117.53	0.96902	2117.53	0.99878
	2115.6	0.97537	2115.6	0.97105	2115.6	0.98408	2115.6	0.96854	2115.6	0.99866
	2113.67	0.97523	2113.67	0.97079	2113.67	0.98399	2113.67	0.96833	2113.67	0.99847
	2111.74	0.97528	2111.74	0.9707	2111.74	0.98406	2111.74	0.96827	2111.74	0.99843
	2109.82	0.97546	2109.82	0.97075	2109.82	0.98408	2109.82	0.96819	2109.82	0.99841
	2107.89	0.97563	2107.89	0.9709	2107.89	0.98412	2107.89	0.96812	2107.89	0.99826
	2105.96	0.97574	2105.96	0.97111	2105.96	0.98427	2105.96	0.96824	2105.96	0.99811
	2104.03	0.97578	2104.03	0.97123	2104.03	0.9844	2104.03	0.96852	2104.03	0.99799
	2102.1	0.97577	2102.1	0.97116	2102.1	0.98447	2102.1	0.96872	2102.1	0.99798
	2100.17	0.97584	2100.17	0.97109	2100.17	0.98465	2100.17	0.96886	2100.17	0.99832
	2098.24	0.97611	2098.24	0.97123	2098.24	0.98503	2098.24	0.96924	2098.24	0.99878
	2096.32	0.97646	2096.32	0.9715	2096.32	0.98547	2096.32	0.96974	2096.32	0.99888
	2094.39	0.97668	2094.39	0.97175	2094.39	0.98574	2094.39	0.97008	2094.39	0.99872
	2092.46	0.97664	2092.46	0.97184	2092.46	0.98571	2092.46	0.97007	2092.46	0.99861
	2090.53	0.97639	2090.53	0.97175	2090.53	0.98543	2090.53	0.96979	2090.53	0.99849
	2088.6	0.97608	2088.6	0.97152	2088.6	0.98505	2088.6	0.96939	2088.6	0.9982
	2086.67	0.97583	2086.67	0.97129	2086.67	0.98473	2086.67	0.96896	2086.67	0.99791
	2084.74	0.97568	2084.74	0.97118	2084.74	0.98455	2084.74	0.96854	2084.74	0.99786
	2082.82	0.97558	2082.82	0.97125	2082.82	0.98446	2082.82	0.96817	2082.82	0.99786
	2080.89	0.9755	2080.89	0.97145	2080.89	0.98445	2080.89	0.96793	2080.89	0.99783
	2078.96	0.97545	2078.96	0.97169	2078.96	0.98454	2078.96	0.96785	2078.96	0.99798
	2077.03	0.97548	2077.03	0.9719	2077.03	0.98474	2077.03	0.9679	2077.03	0.99815
	2075.1	0.97561	2075.1	0.9721	2075.1	0.98497	2075.1	0.9681	2075.1	0.9981
	2073.17	0.97586	2073.17	0.97231	2073.17	0.98519	2073.17	0.96844	2073.17	0.99793
	2071.25	0.97616	2071.25	0.97251	2071.25	0.98535	2071.25	0.96888	2071.24	0.99796
	2069.32	0.97646	2069.32	0.97263	2069.32	0.98548	2069.32	0.96933	2069.32	0.99823
	2067.39	0.97672	2067.39	0.97266	2067.39	0.98568	2067.39	0.96977	2067.39	0.99835
	2065.46	0.97697	2065.46	0.97265	2065.46	0.98601	2065.46	0.97014	2065.46	0.99815
	2063.53	0.97717	2063.53	0.97267	2063.53	0.98635	2063.53	0.97033	2063.53	0.99799
	2061.6	0.9772	2061.6	0.97272	2061.6	0.98655	2061.6	0.97024	2061.6	0.99814
	2059.67	0.97702	2059.67	0.97276	2059.67	0.98653	2059.67	0.96987	2059.67	0.99818
	2057.75	0.97669	2057.75	0.97276	2057.75	0.98626	2057.75	0.96931	2057.74	0.99806
	2055.82	0.97634	2055.82	0.97272	2055.82	0.98575	2055.82	0.96862	2055.82	0.99834
	2053.89	0.97602	2053.89	0.9727	2053.89	0.98502	2053.89	0.96791	2053.89	0.99878
	2051.96	0.97583	2051.96	0.9728	2051.96	0.98429	2051.96	0.96743	2051.96	0.99856
	2050.03	0.97603	2050.03	0.97316	2050.03	0.98399	2050.03	0.96754	2050.03	0.99772
	2048.1	0.97674	2048.1	0.97381	2048.1	0.98438	2048.1	0.96828	2048.1	0.99717
	2046.17	0.97771	2046.17	0.97457	2046.17	0.98521	2046.17	0.96929	2046.17	0.9973
	2044.25	0.97861	2044.25	0.9753	2044.25	0.98603	2044.25	0.97012	2044.25	0.99771
	2042.32	0.97924	2042.32	0.97595	2042.32	0.98662	2042.32	0.97058	2042.32	0.99826
	2040.39	0.97967	2040.39	0.97652	2040.39	0.98698	2040.39	0.9707	2040.39	0.99881
	2038.46	0.98006	2038.46	0.97692	2038.46	0.98725	2038.46	0.97067	2038.46	0.99895
	2036.53	0.98061	2036.53	0.97714	2036.53	0.98755	2036.53	0.9708	2036.53	0.99901
	2034.6	0.98141	2034.6	0.9773	2034.6	0.98793	2034.6	0.97129	2034.6	0.99946
	2032.67	0.98234	2032.67	0.97752	2032.67	0.98839	2032.67	0.97205	2032.67	0.99956
	2030.75	0.98312	2030.75	0.97784	2030.75	0.9889	2030.75	0.97275	2030.75	0.99875
	2028.82	0.98362	2028.82	0.9782	2028.82	0.98943	2028.82	0.97316	2028.82	0.99815
	2026.89	0.98394	2026.89	0.97859	2026.89	0.98995	2026.89	0.97327	2026.89	0.9986
	2024.96	0.98417	2024.96	0.979	2024.96	0.99039	2024.96	0.9733	2024.96	0.99916
	2023.03	0.98423	2023.03	0.97943	2023.03	0.99065	2023.03	0.97343	2023.03	0.99896
	2021.1	0.98404	2021.1	0.97979	2021.1	0.99067	2021.1	0.97371	2021.1	0.99865
	2019.17	0.98372	2019.17	0.98004	2019.17	0.99054	2019.17	0.97409	2019.17	0.99879
	2017.25	0.98348	2017.25	0.98023	2017.25	0.99038	2017.25	0.97448	2017.25	0.99899
	2015.32	0.98344	2015.32	0.98044	2015.32	0.99019	2015.32	0.97477	2015.32	0.99898
	2013.39	0.98363	2013.39	0.9807	2013.39	0.98997	2013.39	0.9749	2013.39	0.99891
	2011.46	0.984	2011.46	0.98092	2011.46	0.98989	2011.46	0.97502	2011.46	0.99916
	2009.53	0.98446	2009.53	0.981	2009.53	0.99011	2009.53	0.97535	2009.53	0.9997
	2007.6	0.98492	2007.6	0.98096	2007.6	0.99063	2007.6	0.9759	2007.6	1
	2005.68	0.98526	2005.68	0.98088	2005.68	0.99124	2005.68	0.97639	2005.67	0.99963
	2003.75	0.98538	2003.75	0.98081	2003.75	0.99168	2003.75	0.97651	2003.75	0.99889
	2001.82	0.98523	2001.82	0.98073	2001.82	0.99181	2001.82	0.97617	2001.82	0.99856
	1999.89	0.9848	1999.89	0.98064	1999.89	0.9916	1999.89	0.97556	1999.89	0.99898
	1997.96	0.98415	1997.96	0.98053	1997.96	0.99112	1997.96	0.97489	1997.96	0.99956
	1996.03	0.98345	1996.03	0.98047	1996.03	0.99053	1996.03	0.97427	1996.03	0.99947
	1994.1	0.98287	1994.1	0.98051	1994.1	0.98999	1994.1	0.97373	1994.1	0.99875
	1992.18	0.98252	1992.18	0.9806	1992.18	0.98958	1992.18	0.97324	1992.17	0.99819
	1990.25	0.98236	1990.25	0.98063	1990.25	0.98927	1990.25	0.97268	1990.25	0.99838
	1988.32	0.98229	1988.32	0.98056	1988.32	0.989	1988.32	0.972	1988.32	0.99892
	1986.39	0.98216	1986.39	0.98047	1986.39	0.98864	1986.39	0.97126	1986.39	0.9991
	1984.46	0.98185	1984.46	0.98049	1984.46	0.98811	1984.46	0.97059	1984.46	0.99903
	1982.53	0.9815	1982.53	0.9807	1982.53	0.98757	1982.53	0.97022	1982.53	0.99892
	1980.6	0.98157	1980.6	0.98112	1980.6	0.98752	1980.6	0.97042	1980.6	0.99889
	1978.68	0.98247	1978.68	0.98171	1978.68	0.98841	1978.68	0.97137	1978.68	0.99916
	1976.75	0.98409	1976.75	0.98233	1976.75	0.99006	1976.75	0.97287	1976.75	0.99934
	1974.82	0.98575	1974.82	0.98282	1974.82	0.99168	1974.82	0.97436	1974.82	0.99949
	1972.89	0.98676	1972.89	0.98304	1972.89	0.99264	1972.89	0.97545	1972.89	1.00003
	1970.96	0.98686	1970.96	0.98295	1970.96	0.99278	1970.96	0.97616	1970.96	1
	1969.03	0.98626	1969.03	0.98263	1969.03	0.99242	1969.03	0.97676	1969.03	0.99922
	1967.1	0.98546	1967.1	0.98236	1967.1	0.99201	1967.1	0.97729	1967.1	0.99886
	1965.18	0.98495	1965.18	0.98235	1965.18	0.99192	1965.18	0.97762	1965.18	0.99936
	1963.25	0.98494	1963.25	0.98261	1963.25	0.99225	1963.25	0.97769	1963.25	0.99989
	1961.32	0.98525	1961.32	0.98292	1961.32	0.99281	1961.32	0.97764	1961.32	0.99968
	1959.39	0.98554	1959.39	0.98309	1959.39	0.99326	1959.39	0.97759	1959.39	0.99917
	1957.46	0.98552	1957.46	0.98303	1957.46	0.99338	1957.46	0.97755	1957.46	0.99897
	1955.53	0.98517	1955.53	0.98284	1955.53	0.99319	1955.53	0.97749	1955.53	0.99869
	1953.6	0.98472	1953.6	0.98256	1953.6	0.99285	1953.6	0.97736	1953.6	0.99836
	1951.68	0.98443	1951.68	0.98218	1951.68	0.99253	1951.68	0.97713	1951.68	0.99872
	1949.75	0.98437	1949.75	0.98173	1949.75	0.99228	1949.75	0.97681	1949.75	0.99948
	1947.82	0.98446	1947.82	0.98129	1947.82	0.99212	1947.82	0.97654	1947.82	0.99963
	1945.89	0.98454	1945.89	0.98096	1945.89	0.99204	1945.89	0.97647	1945.89	0.99898
	1943.96	0.98451	1943.96	0.98086	1943.96	0.99202	1943.96	0.97671	1943.96	0.99817
	1942.03	0.98437	1942.03	0.98099	1942.03	0.992	1942.03	0.97708	1942.03	0.99795
	1940.1	0.98415	1940.1	0.98125	1940.1	0.99192	1940.1	0.97726	1940.1	0.99852
	1938.18	0.98391	1938.18	0.98148	1938.18	0.99175	1938.18	0.97708	1938.18	0.99919
	1936.25	0.98372	1936.25	0.98158	1936.25	0.99159	1936.25	0.97669	1936.25	0.99947
	1934.32	0.98362	1934.32	0.98155	1934.32	0.99151	1934.32	0.97629	1934.32	0.99946
	1932.39	0.98361	1932.39	0.98144	1932.39	0.99153	1932.39	0.976	1932.39	0.99952
	1930.46	0.98364	1930.46	0.9813	1930.46	0.99159	1930.46	0.97577	1930.46	0.99959
	1928.53	0.98364	1928.53	0.98113	1928.53	0.99156	1928.53	0.97547	1928.53	0.99953
	1926.61	0.98359	1926.61	0.98089	1926.61	0.99137	1926.61	0.97508	1926.6	0.99931
	1924.68	0.9835	1924.68	0.98058	1924.68	0.99105	1924.68	0.97473	1924.68	0.99866
	1922.75	0.98343	1922.75	0.98025	1922.75	0.99073	1922.75	0.97456	1922.75	0.99785
	1920.82	0.98341	1920.82	0.98	1920.82	0.9905	1920.82	0.9746	1920.82	0.99752
	1918.89	0.98344	1918.89	0.9799	1918.89	0.99038	1918.89	0.97489	1918.89	0.99769
	1916.96	0.98344	1916.96	0.9799	1916.96	0.99031	1916.96	0.97528	1916.96	0.99825
	1915.03	0.98336	1915.03	0.97996	1915.03	0.99019	1915.03	0.97543	1915.03	0.99885
	1913.11	0.98323	1913.11	0.98006	1913.11	0.99005	1913.11	0.9753	1913.1	0.99912
	1911.18	0.98311	1911.18	0.98016	1911.18	0.98995	1911.18	0.97514	1911.18	0.99911
	1909.25	0.98304	1909.25	0.98024	1909.25	0.98989	1909.25	0.97513	1909.25	0.99908
	1907.32	0.98301	1907.32	0.98028	1907.32	0.98986	1907.32	0.97519	1907.32	0.99924
	1905.39	0.98296	1905.39	0.9803	1905.39	0.98985	1905.39	0.97518	1905.39	0.99946
	1903.46	0.98289	1903.46	0.98032	1903.46	0.98983	1903.46	0.97507	1903.46	0.9994
	1901.53	0.98279	1901.53	0.98033	1901.53	0.98979	1901.53	0.97488	1901.53	0.99909
	1899.61	0.9827	1899.61	0.98034	1899.61	0.98974	1899.61	0.97466	1899.61	0.99872
	1897.68	0.98266	1897.68	0.98032	1897.68	0.98972	1897.68	0.97447	1897.68	0.99832
	1895.75	0.98268	1895.75	0.98028	1895.75	0.98973	1895.75	0.97439	1895.75	0.99819
	1893.82	0.98275	1893.82	0.9802	1893.82	0.98979	1893.82	0.97446	1893.82	0.99847
	1891.89	0.98282	1891.89	0.98014	1891.89	0.98987	1891.89	0.97474	1891.89	0.99856
	1889.96	0.98286	1889.96	0.98014	1889.96	0.98992	1889.96	0.97522	1889.96	0.99821
	1888.03	0.98282	1888.03	0.98019	1888.03	0.98991	1888.03	0.97566	1888.03	0.99818
	1886.11	0.98277	1886.11	0.98032	1886.11	0.98988	1886.11	0.97583	1886.11	0.9987
	1884.18	0.98278	1884.18	0.98055	1884.18	0.9899	1884.18	0.97577	1884.18	0.99923
	1882.25	0.98284	1882.25	0.98077	1882.25	0.98993	1882.25	0.9756	1882.25	0.9995
	1880.32	0.9829	1880.32	0.98086	1880.32	0.98991	1880.32	0.97536	1880.32	0.99956
	1878.39	0.98287	1878.39	0.98076	1878.39	0.9898	1878.39	0.97496	1878.39	0.9996
	1876.46	0.98274	1876.46	0.98054	1876.46	0.98961	1876.46	0.97431	1876.46	0.99961
	1874.53	0.98255	1874.53	0.9803	1874.53	0.98937	1874.53	0.97353	1874.53	0.99946
	1872.61	0.98236	1872.61	0.98013	1872.61	0.98915	1872.61	0.97304	1872.61	0.99897
	1870.68	0.98224	1870.68	0.98007	1870.68	0.98898	1870.68	0.97335	1870.68	0.9979
	1868.75	0.98215	1868.75	0.98008	1868.75	0.98884	1868.75	0.9745	1868.75	0.99688
	1866.82	0.98209	1866.82	0.98009	1866.82	0.98872	1866.82	0.97574	1866.82	0.99729
	1864.89	0.98211	1864.89	0.98014	1864.89	0.98868	1864.89	0.97631	1864.89	0.99846
	1862.96	0.98222	1862.96	0.98024	1862.96	0.98877	1862.96	0.97617	1862.96	0.99915
	1861.04	0.98236	1861.04	0.98035	1861.04	0.9889	1861.04	0.97573	1861.03	0.99931
	1859.11	0.98244	1859.11	0.98039	1859.11	0.98897	1859.11	0.97537	1859.11	0.9993
	1857.18	0.98244	1857.18	0.98037	1857.18	0.98893	1857.18	0.97516	1857.18	0.99931
	1855.25	0.98241	1855.25	0.98033	1855.25	0.98883	1855.25	0.97494	1855.25	0.99935
	1853.32	0.98241	1853.32	0.98027	1853.32	0.98871	1853.32	0.97453	1853.32	0.99941
	1851.39	0.98244	1851.39	0.98019	1851.39	0.98857	1851.39	0.9739	1851.39	0.9994
	1849.46	0.98244	1849.46	0.98008	1849.46	0.98838	1849.46	0.9733	1849.46	0.99914
	1847.54	0.98236	1847.54	0.97996	1847.54	0.98816	1847.54	0.97319	1847.53	0.99854
	1845.61	0.98224	1845.61	0.97987	1845.61	0.98798	1845.61	0.97394	1845.61	0.99773
	1843.68	0.98216	1843.68	0.97984	1843.68	0.98791	1843.68	0.97527	1843.68	0.99756
	1841.75	0.98214	1841.75	0.97988	1841.75	0.98795	1841.75	0.97624	1841.75	0.9984
	1839.82	0.98219	1839.82	0.98003	1839.82	0.98808	1839.82	0.97628	1839.82	0.99905
	1837.89	0.98229	1837.89	0.98023	1837.89	0.98825	1837.89	0.97554	1837.89	0.99906
	1835.96	0.98236	1835.96	0.98039	1835.96	0.98839	1835.96	0.97442	1835.96	0.99899
	1834.04	0.98239	1834.04	0.98045	1834.04	0.98848	1834.04	0.97337	1834.04	0.99903
	1832.11	0.98234	1832.11	0.98041	1832.11	0.98847	1832.11	0.9729	1832.11	0.99854
	1830.18	0.98221	1830.18	0.98026	1830.18	0.98832	1830.18	0.97328	1830.18	0.99763
	1828.25	0.98203	1828.25	0.98005	1828.25	0.98805	1828.25	0.9742	1828.25	0.99749
	1826.32	0.98189	1826.32	0.9799	1826.32	0.98783	1826.32	0.97518	1826.32	0.99786
	1824.39	0.98184	1824.39	0.9799	1824.39	0.98777	1824.39	0.97588	1824.39	0.99824
	1822.46	0.98187	1822.46	0.98	1822.46	0.98782	1822.46	0.97617	1822.46	0.99887
	1820.54	0.98197	1820.54	0.98014	1820.54	0.98794	1820.54	0.97608	1820.54	0.99953
	1818.61	0.98206	1818.61	0.98024	1818.61	0.98807	1818.61	0.97582	1818.61	0.99991
	1816.68	0.98208	1816.68	0.98026	1816.68	0.98809	1816.68	0.97551	1816.68	1
	1814.75	0.98198	1814.75	0.98021	1814.75	0.98795	1814.75	0.97522	1814.75	0.99986
	1812.82	0.98178	1812.82	0.98012	1812.82	0.98769	1812.82	0.97505	1812.82	0.99935
	1810.89	0.98156	1810.89	0.97995	1810.89	0.98739	1810.89	0.97502	1810.89	0.99886
	1808.96	0.98134	1808.96	0.97968	1808.96	0.98708	1808.96	0.97486	1808.96	0.99894
	1807.04	0.98114	1807.04	0.97935	1807.04	0.98679	1807.04	0.97431	1807.04	0.99935
	1805.11	0.98095	1805.11	0.97901	1805.11	0.98649	1805.11	0.97346	1805.11	0.99947
	1803.18	0.98073	1803.18	0.97868	1803.18	0.98614	1803.18	0.97272	1803.18	0.99904
	1801.25	0.98051	1801.25	0.9784	1801.25	0.98576	1801.25	0.97237	1801.25	0.99841
	1799.32	0.9803	1799.32	0.97816	1799.32	0.98541	1799.32	0.97226	1799.32	0.99832
	1797.39	0.98014	1797.39	0.97795	1797.39	0.98513	1797.39	0.97214	1797.39	0.99862
	1795.46	0.98004	1795.46	0.9778	1795.46	0.98494	1795.46	0.9722	1795.46	0.99844
	1793.54	0.97998	1793.54	0.97771	1793.54	0.98481	1793.54	0.97285	1793.54	0.99758
	1791.61	0.9799	1791.61	0.97767	1791.61	0.9847	1791.61	0.97392	1791.61	0.99743
	1789.68	0.97978	1789.68	0.97766	1789.68	0.98457	1789.68	0.97456	1789.68	0.99872
	1787.75	0.97967	1787.75	0.97769	1787.75	0.9845	1787.75	0.97437	1787.75	0.99979
	1785.82	0.97956	1785.82	0.97773	1785.82	0.98447	1785.82	0.97373	1785.82	1
	1783.89	0.97945	1783.89	0.97772	1783.89	0.98441	1783.89	0.97314	1783.89	0.99988
	1781.97	0.97933	1781.97	0.97764	1781.97	0.98431	1781.97	0.9727	1781.96	0.9997
	1780.04	0.97921	1780.04	0.97746	1780.04	0.98411	1780.04	0.97213	1780.04	0.99961
	1778.11	0.97906	1778.11	0.97717	1778.11	0.98381	1778.11	0.97123	1778.11	0.99966
	1776.18	0.9789	1776.18	0.97681	1776.18	0.98345	1776.18	0.9704	1776.18	0.99921
	1774.25	0.97871	1774.25	0.97643	1774.25	0.98306	1774.25	0.9704	1774.25	0.9977
	1772.32	0.9785	1772.32	0.97609	1772.32	0.98263	1772.32	0.97148	1772.32	0.99618
	1770.39	0.97827	1770.39	0.97586	1770.39	0.98217	1770.39	0.97288	1770.39	0.99681
	1768.47	0.97809	1768.47	0.97579	1768.47	0.98183	1768.47	0.97358	1768.46	0.99851
	1766.54	0.97799	1766.54	0.97588	1766.54	0.98165	1766.54	0.97332	1766.54	0.99973
	1764.61	0.97795	1764.61	0.97601	1764.61	0.98154	1764.61	0.97257	1764.61	1
	1762.68	0.97791	1762.68	0.97608	1762.68	0.98136	1762.68	0.97195	1762.68	0.9995
	1760.75	0.97779	1760.75	0.97602	1760.75	0.98099	1760.75	0.97156	1760.75	0.9992
	1758.82	0.97756	1758.82	0.97586	1758.82	0.98051	1758.82	0.9711	1758.82	0.99943
	1756.89	0.97727	1756.89	0.9756	1756.89	0.97998	1756.89	0.97027	1756.89	0.99973
	1754.97	0.9769	1754.97	0.97523	1754.97	0.97937	1754.97	0.9691	1754.97	1
	1753.04	0.97647	1753.04	0.97475	1753.04	0.97867	1753.04	0.96812	1753.04	0.99963
	1751.11	0.97599	1751.11	0.97422	1751.11	0.97784	1751.11	0.96796	1751.11	0.99806
	1749.18	0.9755	1749.18	0.97367	1749.18	0.97694	1749.18	0.96851	1749.18	0.9967
	1747.25	0.97509	1747.25	0.9732	1747.25	0.97607	1747.25	0.96898	1747.25	0.99701
	1745.32	0.97479	1745.32	0.97281	1745.32	0.9753	1745.32	0.96873	1745.32	0.99774
	1743.39	0.97457	1743.39	0.9724	1743.39	0.97452	1743.39	0.96775	1743.39	0.9979
	1741.47	0.97432	1741.47	0.97187	1741.47	0.97354	1741.47	0.96632	1741.47	0.99748
	1739.54	0.97397	1739.54	0.97122	1739.54	0.97217	1739.54	0.96467	1739.54	0.99695
	1737.61	0.97353	1737.61	0.97051	1737.61	0.97033	1737.61	0.96308	1737.61	0.99648
	1735.68	0.97306	1735.68	0.96986	1735.68	0.968	1735.68	0.96211	1735.68	0.99491
	1733.75	0.97257	1733.75	0.96931	1733.75	0.96509	1733.75	0.96181	1733.75	0.99212
	1731.82	0.97207	1731.82	0.96891	1731.82	0.96165	1731.82	0.96115	1731.82	0.99093
	1729.89	0.97165	1729.89	0.96872	1729.89	0.95782	1729.89	0.9589	1729.89	0.99053
	1727.97	0.97127	1727.97	0.96866	1727.97	0.9535	1727.97	0.95465	1727.97	0.98913
	1726.04	0.97087	1726.04	0.96859	1726.04	0.94852	1726.04	0.9487	1726.04	0.98645
	1724.11	0.97038	1724.11	0.96836	1724.11	0.94275	1724.11	0.94168	1724.11	0.98247
	1722.18	0.96978	1722.18	0.96792	1722.18	0.93611	1722.18	0.93436	1722.18	0.97796
	1720.25	0.9691	1720.25	0.96731	1720.25	0.92853	1720.25	0.92773	1720.25	0.97293
	1718.32	0.96836	1718.32	0.96657	1718.32	0.92001	1718.32	0.92259	1718.32	0.96537
	1716.4	0.96758	1716.4	0.96582	1716.4	0.91101	1716.4	0.91882	1716.39	0.95734
	1714.47	0.96684	1714.47	0.96523	1714.47	0.90252	1714.47	0.91547	1714.47	0.95446
	1712.54	0.96613	1712.54	0.9648	1712.54	0.89514	1712.54	0.91171	1712.54	0.95365
	1710.61	0.96538	1710.61	0.96436	1710.61	0.88875	1710.61	0.90763	1710.61	0.95237
	1708.68	0.96447	1708.68	0.96373	1708.68	0.88289	1708.68	0.90387	1708.68	0.95037
	1706.75	0.9633	1706.75	0.96281	1706.75	0.87716	1706.75	0.90095	1706.75	0.94797
	1704.82	0.9619	1704.82	0.9616	1704.82	0.87139	1704.82	0.89912	1704.82	0.9464
	1702.9	0.96037	1702.9	0.96025	1702.9	0.8657	1702.9	0.89863	1702.89	0.94582
	1700.97	0.9588	1700.97	0.95884	1700.97	0.86015	1700.97	0.89983	1700.97	0.94474
	1699.04	0.95719	1699.04	0.95742	1699.04	0.85487	1699.04	0.90249	1699.04	0.94339
	1697.11	0.95561	1697.11	0.95611	1697.11	0.85023	1697.11	0.90546	1697.11	0.94372
	1695.18	0.95407	1695.18	0.95496	1695.18	0.84647	1695.18	0.90723	1695.18	0.94576
	1693.25	0.95256	1693.25	0.95384	1693.25	0.84356	1693.25	0.90695	1693.25	0.94762
	1691.32	0.95106	1691.32	0.9526	1691.32	0.84137	1691.32	0.90507	1691.32	0.94809
	1689.4	0.94948	1689.4	0.95107	1689.4	0.83961	1689.4	0.90282	1689.4	0.94747
	1687.47	0.94776	1687.47	0.94913	1687.47	0.83808	1687.47	0.90149	1687.47	0.94632
	1685.54	0.94581	1685.54	0.94681	1685.54	0.83665	1685.54	0.90181	1685.54	0.94418
	1683.61	0.94355	1683.61	0.94417	1683.61	0.83522	1683.61	0.90309	1683.61	0.94231
	1681.68	0.94115	1681.68	0.94148	1681.68	0.8339	1681.68	0.90351	1681.68	0.9432
	1679.75	0.93887	1679.75	0.93902	1679.75	0.83286	1679.75	0.90215	1679.75	0.94418
	1677.82	0.9367	1677.82	0.93667	1677.82	0.83192	1677.82	0.89955	1677.82	0.94386
	1675.9	0.93447	1675.9	0.93417	1675.9	0.83073	1675.9	0.89674	1675.9	0.94196
	1673.97	0.93209	1673.97	0.93141	1673.97	0.82907	1673.97	0.89428	1673.97	0.9395
	1672.04	0.92962	1672.04	0.92847	1672.04	0.82697	1672.04	0.89237	1672.04	0.93726
	1670.11	0.92716	1670.11	0.92545	1670.11	0.82454	1670.11	0.89088	1670.11	0.93448
	1668.18	0.92473	1668.18	0.9224	1668.18	0.82186	1668.18	0.88927	1668.18	0.93264
	1666.25	0.9224	1666.25	0.91946	1666.25	0.81911	1666.25	0.88713	1666.25	0.93207
	1664.32	0.92022	1664.32	0.91665	1664.32	0.81634	1664.32	0.88461	1664.32	0.9306
	1662.4	0.9181	1662.4	0.9139	1662.4	0.81346	1662.4	0.88184	1662.4	0.92825
	1660.47	0.91607	1660.47	0.91121	1660.47	0.81056	1660.47	0.87868	1660.47	0.92695
	1658.54	0.91416	1658.54	0.90871	1658.54	0.80786	1658.54	0.87528	1658.54	0.92621
	1656.61	0.91233	1656.61	0.90628	1656.61	0.80545	1656.61	0.87266	1656.61	0.92466
	1654.68	0.91041	1654.68	0.90371	1654.68	0.80326	1654.68	0.87197	1654.68	0.92136
	1652.75	0.9083	1652.75	0.90092	1652.75	0.80143	1652.75	0.87312	1652.75	0.91789
	1650.82	0.9063	1650.82	0.89841	1650.82	0.80066	1650.82	0.87478	1650.82	0.91834
	1648.9	0.90477	1648.9	0.89668	1648.9	0.80165	1648.9	0.87636	1648.9	0.91859
	1646.97	0.90364	1646.97	0.89565	1646.97	0.80418	1646.97	0.87797	1646.97	0.91868
	1645.04	0.90269	1645.04	0.89503	1645.04	0.80723	1645.04	0.87904	1645.04	0.92131
	1643.11	0.90188	1643.11	0.89471	1643.11	0.80975	1643.11	0.87899	1643.11	0.92422
	1641.18	0.9012	1641.18	0.89463	1641.18	0.81102	1641.18	0.87837	1641.18	0.92592
	1639.25	0.90066	1639.25	0.89478	1639.25	0.81066	1639.25	0.87857	1639.25	0.92647
	1637.33	0.90033	1637.33	0.89519	1637.33	0.80881	1637.33	0.88074	1637.32	0.92638
	1635.4	0.90028	1635.4	0.89591	1635.4	0.80622	1635.4	0.88452	1635.4	0.92871
	1633.47	0.90061	1633.47	0.89693	1633.47	0.80419	1633.47	0.88813	1633.47	0.93362
	1631.54	0.90143	1631.54	0.89831	1631.54	0.80376	1631.54	0.89049	1631.54	0.9372
	1629.61	0.90274	1629.61	0.90005	1629.61	0.80523	1629.61	0.89199	1629.61	0.93957
	1627.68	0.90442	1627.68	0.90206	1627.68	0.80827	1627.68	0.89344	1627.68	0.9417
	1625.75	0.90638	1625.75	0.9043	1625.75	0.81238	1625.75	0.89523	1625.75	0.94363
	1623.83	0.90856	1623.83	0.90677	1623.83	0.81702	1623.83	0.89723	1623.82	0.94549
	1621.9	0.9109	1621.9	0.90942	1621.9	0.82161	1621.9	0.89898	1621.9	0.948
	1619.97	0.91337	1619.97	0.91228	1619.97	0.82573	1619.97	0.90037	1619.97	0.94992
	1618.04	0.916	1618.04	0.91539	1618.04	0.82913	1618.04	0.90179	1618.04	0.95039
	1616.11	0.91871	1616.11	0.91863	1616.11	0.83156	1616.11	0.90316	1616.11	0.95112
	1614.18	0.92127	1614.18	0.92181	1614.18	0.83285	1614.18	0.90385	1614.18	0.95301
	1612.25	0.92366	1612.25	0.9249	1612.25	0.83312	1612.25	0.90367	1612.25	0.95425
	1610.33	0.92594	1610.33	0.92794	1610.33	0.83261	1610.33	0.90313	1610.33	0.95446
	1608.4	0.92814	1608.4	0.93093	1608.4	0.8316	1608.4	0.9028	1608.4	0.95462
	1606.47	0.93028	1606.47	0.9338	1606.47	0.8305	1606.47	0.90293	1606.47	0.9554
	1604.54	0.93234	1604.54	0.9365	1604.54	0.82985	1604.54	0.90355	1604.54	0.95646
	1602.61	0.93432	1602.61	0.93903	1602.61	0.83014	1602.61	0.90465	1602.61	0.95776
	1600.68	0.93619	1600.68	0.94136	1600.68	0.83174	1600.68	0.90618	1600.68	0.95964
	1598.75	0.93793	1598.75	0.94352	1598.75	0.83484	1598.75	0.90809	1598.75	0.96179
	1596.83	0.93957	1596.83	0.94551	1596.83	0.83948	1596.83	0.91038	1596.83	0.96387
	1594.9	0.94112	1594.9	0.94734	1594.9	0.84543	1594.9	0.91297	1594.9	0.96621
	1592.97	0.94256	1592.97	0.94903	1592.97	0.85224	1592.97	0.91567	1592.97	0.96899
	1591.04	0.94389	1591.04	0.95057	1591.04	0.85928	1591.04	0.91822	1591.04	0.9718
	1589.11	0.94511	1589.11	0.95196	1589.11	0.86586	1589.11	0.92036	1589.11	0.97428
	1587.18	0.94621	1587.18	0.9532	1587.18	0.87128	1587.18	0.92185	1587.18	0.97626
	1585.25	0.94719	1585.25	0.95424	1585.25	0.87503	1585.25	0.92254	1585.25	0.9776
	1583.33	0.94803	1583.33	0.95506	1583.33	0.877	1583.33	0.92243	1583.33	0.97826
	1581.4	0.94875	1581.4	0.95571	1581.4	0.8775	1581.4	0.92189	1581.4	0.97836
	1579.47	0.94937	1579.47	0.95626	1579.47	0.87728	1579.47	0.92165	1579.47	0.97779
	1577.54	0.94995	1577.54	0.95677	1577.54	0.87721	1577.54	0.92243	1577.54	0.97663
	1575.61	0.95046	1575.61	0.95726	1575.61	0.87805	1575.61	0.92416	1575.61	0.97691
	1573.68	0.95089	1573.68	0.95775	1573.68	0.88039	1573.68	0.92605	1573.68	0.97915
	1571.76	0.95134	1571.76	0.95835	1571.76	0.8845	1571.76	0.92785	1571.75	0.9807
	1569.83	0.95181	1569.83	0.95902	1569.83	0.89004	1569.83	0.92964	1569.83	0.98183
	1567.9	0.95218	1567.9	0.95961	1567.9	0.89614	1567.9	0.93099	1567.9	0.98391
	1565.97	0.95245	1565.97	0.96011	1565.97	0.90208	1565.97	0.93138	1565.97	0.98604
	1564.04	0.95271	1564.04	0.96054	1564.04	0.90771	1564.04	0.93117	1564.04	0.98743
	1562.11	0.95304	1562.11	0.96093	1562.11	0.91331	1562.11	0.93176	1562.11	0.98766
	1560.18	0.95342	1560.18	0.96127	1560.18	0.9191	1560.18	0.93457	1560.18	0.98597
	1558.26	0.95366	1558.26	0.96144	1558.26	0.9247	1558.26	0.93919	1558.25	0.98534
	1556.33	0.95374	1556.33	0.96161	1556.33	0.9295	1556.33	0.9432	1556.33	0.98892
	1554.4	0.95384	1554.4	0.96204	1554.4	0.93341	1554.4	0.94507	1554.4	0.99207
	1552.47	0.95403	1552.47	0.9627	1552.47	0.93651	1552.47	0.94491	1552.47	0.99414
	1550.54	0.95423	1550.54	0.96331	1550.54	0.93872	1550.54	0.9434	1550.54	0.99534
	1548.61	0.95435	1548.61	0.96362	1548.61	0.93981	1548.61	0.94108	1548.61	0.99604
	1546.68	0.9544	1546.68	0.96358	1546.68	0.93958	1546.68	0.93861	1546.68	0.99572
	1544.76	0.95442	1544.76	0.9633	1544.76	0.93789	1544.76	0.93704	1544.76	0.99353
	1542.83	0.95446	1542.83	0.96297	1542.83	0.93472	1542.83	0.93737	1542.83	0.98963
	1540.9	0.95457	1540.9	0.96279	1540.9	0.93033	1540.9	0.93953	1540.9	0.98651
	1538.97	0.95463	1538.97	0.96279	1538.97	0.92541	1538.97	0.94167	1538.97	0.98881
	1537.04	0.9546	1537.04	0.96294	1537.04	0.9209	1537.04	0.94201	1537.04	0.99172
	1535.11	0.95457	1535.11	0.96326	1535.11	0.91743	1535.11	0.94074	1535.11	0.99186
	1533.18	0.95455	1533.18	0.96358	1533.18	0.91503	1533.18	0.93875	1533.18	0.99078
	1531.26	0.95446	1531.26	0.96366	1531.26	0.91365	1531.26	0.93645	1531.26	0.99071
	1529.33	0.9543	1529.33	0.96346	1529.33	0.9134	1529.33	0.93421	1529.33	0.9907
	1527.4	0.95409	1527.4	0.96297	1527.4	0.91424	1527.4	0.93268	1527.4	0.98992
	1525.47	0.95383	1525.47	0.96224	1525.47	0.916	1525.47	0.93247	1525.47	0.98923
	1523.54	0.95358	1523.54	0.96147	1523.54	0.91849	1523.54	0.93388	1523.54	0.9888
	1521.61	0.95334	1521.61	0.96082	1521.61	0.92139	1521.61	0.93657	1521.61	0.98923
	1519.68	0.95302	1519.68	0.96036	1519.68	0.92416	1519.68	0.93948	1519.68	0.99124
	1517.76	0.95264	1517.76	0.96012	1517.76	0.92641	1517.76	0.94152	1517.76	0.99315
	1515.83	0.95218	1515.83	0.95992	1515.83	0.92782	1515.83	0.94197	1515.83	0.99503
	1513.9	0.95162	1513.9	0.95955	1513.9	0.92826	1513.9	0.94079	1513.9	0.99657
	1511.97	0.95108	1511.97	0.95898	1511.97	0.92778	1511.97	0.93895	1511.97	0.99661
	1510.04	0.9507	1510.04	0.95826	1510.04	0.92645	1510.04	0.93798	1510.04	0.99472
	1508.11	0.95055	1508.11	0.95742	1508.11	0.92417	1508.11	0.93875	1508.11	0.99112
	1506.18	0.95048	1506.18	0.95644	1506.18	0.92078	1506.18	0.9402	1506.18	0.99032
	1504.26	0.95028	1504.26	0.95541	1504.26	0.91646	1504.26	0.94003	1504.26	0.99293
	1502.33	0.94989	1502.33	0.95443	1502.33	0.91154	1502.33	0.93763	1502.33	0.99363
	1500.4	0.94934	1500.4	0.95343	1500.4	0.90605	1500.4	0.93421	1500.4	0.99211
	1498.47	0.94861	1498.47	0.95222	1498.47	0.90007	1498.47	0.93108	1498.47	0.98912
	1496.54	0.94772	1496.54	0.95072	1496.54	0.89396	1496.54	0.9286	1496.54	0.98676
	1494.61	0.94671	1494.61	0.94897	1494.61	0.88829	1494.61	0.9265	1494.61	0.98615
	1492.69	0.94561	1492.69	0.94698	1492.69	0.88336	1492.69	0.92496	1492.68	0.98529
	1490.76	0.94437	1490.76	0.94464	1490.76	0.87908	1490.76	0.92458	1490.76	0.98297
	1488.83	0.94289	1488.83	0.9419	1488.83	0.87533	1488.83	0.92537	1488.83	0.9812
	1486.9	0.9412	1486.9	0.93891	1486.9	0.87234	1486.9	0.92645	1486.9	0.98221
	1484.97	0.93937	1484.97	0.93579	1484.97	0.87037	1484.97	0.92693	1484.97	0.98373
	1483.04	0.93733	1483.04	0.93243	1483.04	0.86952	1483.04	0.92663	1483.04	0.98434
	1481.11	0.93497	1481.11	0.92858	1481.11	0.86985	1481.11	0.92585	1481.11	0.98433
	1479.19	0.93216	1479.19	0.92405	1479.19	0.87151	1479.19	0.92503	1479.18	0.98411
	1477.26	0.92883	1477.26	0.91872	1477.26	0.87481	1477.26	0.92472	1477.26	0.98336
	1475.33	0.92487	1475.33	0.91245	1475.33	0.87996	1475.33	0.92538	1475.33	0.98169
	1473.4	0.92034	1473.4	0.9054	1473.4	0.88676	1473.4	0.92682	1473.4	0.98
	1471.47	0.91552	1471.47	0.89806	1471.47	0.89439	1471.47	0.92793	1471.47	0.98038
	1469.54	0.91086	1469.54	0.89105	1469.54	0.90181	1469.54	0.92767	1469.54	0.98146
	1467.61	0.90658	1467.61	0.88461	1467.61	0.9085	1467.61	0.92611	1467.61	0.98107
	1465.69	0.90267	1465.69	0.87861	1465.69	0.91427	1465.69	0.92391	1465.69	0.97933
	1463.76	0.89918	1463.76	0.87313	1463.76	0.9189	1463.76	0.92149	1463.76	0.97795
	1461.83	0.89633	1461.83	0.86848	1461.83	0.92237	1461.83	0.91926	1461.83	0.97712
	1459.9	0.89418	1459.9	0.86481	1459.9	0.92499	1459.9	0.91807	1459.9	0.97506
	1457.97	0.89259	1457.97	0.86199	1457.97	0.9271	1457.97	0.91854	1457.97	0.97157
	1456.04	0.89138	1456.04	0.85997	1456.04	0.92887	1456.04	0.91999	1456.04	0.97101
	1454.11	0.89053	1454.11	0.85885	1454.11	0.93043	1454.11	0.92098	1454.11	0.97309
	1452.19	0.88999	1452.19	0.85843	1452.19	0.93185	1452.19	0.92104	1452.19	0.97432
	1450.26	0.88959	1450.26	0.85833	1450.26	0.93305	1450.26	0.92074	1450.26	0.97456
	1448.33	0.88914	1448.33	0.85814	1448.33	0.93385	1448.33	0.9206	1448.33	0.97448
	1446.4	0.8885	1446.4	0.85763	1446.4	0.93412	1446.4	0.92057	1446.4	0.97491
	1444.47	0.88766	1444.47	0.85675	1444.47	0.93391	1444.47	0.92028	1444.47	0.97561
	1442.54	0.88666	1442.54	0.8555	1442.54	0.93345	1442.54	0.91969	1442.54	0.97597
	1440.61	0.88556	1440.61	0.85391	1440.61	0.93292	1440.61	0.91921	1440.61	0.97583
	1438.69	0.8844	1438.69	0.85198	1438.69	0.9325	1438.69	0.91938	1438.69	0.97514
	1436.76	0.88322	1436.76	0.84977	1436.76	0.9322	1436.76	0.92027	1436.76	0.97434
	1434.83	0.88205	1434.83	0.84751	1434.83	0.93188	1434.83	0.92123	1434.83	0.97456
	1432.9	0.881	1432.9	0.84544	1432.9	0.9314	1432.9	0.92157	1432.9	0.97499
	1430.97	0.88008	1430.97	0.84362	1430.97	0.93053	1430.97	0.92116	1430.97	0.97469
	1429.04	0.87927	1429.04	0.84196	1429.04	0.92909	1429.04	0.92013	1429.04	0.97415
	1427.11	0.87855	1427.11	0.84044	1427.11	0.92718	1427.11	0.91864	1427.11	0.97365
	1425.19	0.87796	1425.19	0.8391	1425.19	0.9251	1425.19	0.91701	1425.19	0.97277
	1423.26	0.87755	1423.26	0.83795	1423.26	0.9233	1423.26	0.91574	1423.26	0.9718
	1421.33	0.87736	1421.33	0.83708	1421.33	0.92227	1421.33	0.91535	1421.33	0.97095
	1419.4	0.87746	1419.4	0.83662	1419.4	0.92242	1419.4	0.91612	1419.4	0.97006
	1417.47	0.87782	1417.47	0.83665	1417.47	0.92387	1417.47	0.91752	1417.47	0.97055
	1415.54	0.87843	1415.54	0.83724	1415.54	0.92654	1415.54	0.91873	1415.54	0.97233
	1413.62	0.87929	1413.62	0.83836	1413.62	0.93033	1413.62	0.91943	1413.61	0.97385
	1411.69	0.88043	1411.69	0.83989	1411.69	0.93503	1411.69	0.91978	1411.69	0.97503
	1409.76	0.88191	1409.76	0.84177	1409.76	0.94039	1409.76	0.92007	1409.76	0.97625
	1407.83	0.88374	1407.83	0.844	1407.83	0.94616	1407.83	0.92051	1407.83	0.97739
	1405.9	0.8859	1405.9	0.84665	1405.9	0.95204	1405.9	0.92117	1405.9	0.97847
	1403.97	0.88827	1403.97	0.84965	1403.97	0.95771	1403.97	0.92189	1403.97	0.97994
	1402.04	0.89072	1402.04	0.85288	1402.04	0.96297	1402.04	0.92256	1402.04	0.98135
	1400.12	0.89315	1400.12	0.85618	1400.12	0.96775	1400.12	0.92332	1400.12	0.98213
	1398.19	0.89543	1398.19	0.85931	1398.19	0.97193	1398.19	0.92434	1398.19	0.98274
	1396.26	0.89735	1396.26	0.86198	1396.26	0.9752	1396.26	0.92549	1396.26	0.98375
	1394.33	0.89864	1394.33	0.86392	1394.33	0.97716	1394.33	0.92635	1394.33	0.98529
	1392.4	0.89902	1392.4	0.86488	1392.4	0.97755	1392.4	0.9265	1392.4	0.98673
	1390.47	0.89837	1390.47	0.86474	1390.47	0.97642	1390.47	0.92602	1390.47	0.98704
	1388.54	0.8967	1388.54	0.86352	1388.54	0.97411	1388.54	0.92532	1388.54	0.98619
	1386.62	0.89418	1386.62	0.86129	1386.62	0.97107	1386.62	0.92459	1386.62	0.98527
	1384.69	0.89108	1384.69	0.85826	1384.69	0.96774	1384.69	0.9236	1384.69	0.98495
	1382.76	0.88767	1382.76	0.85464	1382.76	0.96437	1382.76	0.92216	1382.76	0.98432
	1380.83	0.88408	1380.83	0.85052	1380.83	0.96086	1380.83	0.92037	1380.83	0.98283
	1378.9	0.8804	1378.9	0.84602	1378.9	0.95704	1378.9	0.91851	1378.9	0.98074
	1376.97	0.87668	1376.97	0.84126	1376.97	0.95285	1376.97	0.91696	1376.97	0.97824
	1375.04	0.87295	1375.04	0.83642	1375.04	0.94832	1375.04	0.9159	1375.04	0.97557
	1373.12	0.8693	1373.12	0.83167	1373.12	0.94364	1373.12	0.91519	1373.12	0.97377
	1371.19	0.86588	1371.19	0.82719	1371.19	0.93919	1371.19	0.91457	1371.19	0.97302
	1369.26	0.86278	1369.26	0.82306	1369.26	0.93532	1369.26	0.91397	1369.26	0.97237
	1367.33	0.85999	1367.33	0.81919	1367.33	0.93225	1367.33	0.91352	1367.33	0.97166
	1365.4	0.8575	1365.4	0.8155	1365.4	0.93016	1365.4	0.91349	1365.4	0.97089
	1363.47	0.85528	1363.47	0.81196	1363.47	0.92911	1363.47	0.91405	1363.47	0.96999
	1361.54	0.85333	1361.54	0.80857	1361.54	0.92904	1361.54	0.91499	1361.54	0.96978
	1359.62	0.85165	1359.62	0.80547	1359.62	0.92986	1359.62	0.91589	1359.62	0.97031
	1357.69	0.85023	1357.69	0.80272	1357.69	0.93143	1357.69	0.9165	1357.69	0.97072
	1355.76	0.84898	1355.76	0.80026	1355.76	0.93355	1355.76	0.91688	1355.76	0.97086
	1353.83	0.84786	1353.83	0.79806	1353.83	0.93605	1353.83	0.91716	1353.83	0.97103
	1351.9	0.84685	1351.9	0.79617	1351.9	0.93874	1351.9	0.91738	1351.9	0.97129
	1349.97	0.84597	1349.97	0.79462	1349.97	0.94139	1349.97	0.91752	1349.97	0.97147
	1348.05	0.84528	1348.05	0.79344	1348.05	0.94369	1348.05	0.9175	1348.04	0.97158
	1346.12	0.84484	1346.12	0.79268	1346.12	0.94535	1346.12	0.91729	1346.12	0.97168
	1344.19	0.84479	1344.19	0.79243	1344.19	0.94623	1344.19	0.91706	1344.19	0.97169
	1342.26	0.84526	1342.26	0.79281	1342.26	0.94634	1342.26	0.91712	1342.26	0.97146
	1340.33	0.84637	1340.33	0.79396	1340.33	0.9459	1340.33	0.9177	1340.33	0.97124
	1338.4	0.84815	1338.4	0.79591	1338.4	0.94522	1338.4	0.91867	1338.4	0.97183
	1336.47	0.85051	1336.47	0.79865	1336.47	0.9446	1336.47	0.91966	1336.47	0.97323
	1334.55	0.85332	1334.55	0.80205	1334.55	0.94415	1334.55	0.92043	1334.54	0.9747
	1332.62	0.85638	1332.62	0.80595	1332.62	0.94383	1332.62	0.92102	1332.62	0.97601
	1330.69	0.85956	1330.69	0.81014	1330.69	0.94353	1330.69	0.92159	1330.69	0.97722
	1328.76	0.86273	1328.76	0.81445	1328.76	0.94324	1328.76	0.92228	1328.76	0.97837
	1326.83	0.86581	1326.83	0.81877	1326.83	0.94299	1326.83	0.92316	1326.83	0.97958
	1324.9	0.8688	1324.9	0.823	1324.9	0.94288	1324.9	0.92423	1324.9	0.98097
	1322.97	0.87173	1322.97	0.82711	1322.97	0.94295	1322.97	0.92546	1322.97	0.98249
	1321.05	0.87462	1321.05	0.83106	1321.05	0.94315	1321.05	0.92681	1321.05	0.98396
	1319.12	0.87743	1319.12	0.8348	1319.12	0.94334	1319.12	0.9282	1319.12	0.98541
	1317.19	0.88009	1317.19	0.83829	1317.19	0.94334	1317.19	0.92945	1317.19	0.98699
	1315.26	0.88254	1315.26	0.84149	1315.26	0.94302	1315.26	0.93039	1315.26	0.98844
	1313.33	0.88471	1313.33	0.84434	1313.33	0.94232	1313.33	0.93088	1313.33	0.98952
	1311.4	0.88659	1311.4	0.84677	1311.4	0.94132	1311.4	0.93086	1311.4	0.9902
	1309.47	0.88817	1309.47	0.84874	1309.47	0.94016	1309.47	0.93031	1309.47	0.9904
	1307.55	0.88947	1307.55	0.85019	1307.55	0.93903	1307.55	0.92929	1307.55	0.9901
	1305.62	0.89047	1305.62	0.85108	1305.62	0.93803	1305.62	0.92792	1305.62	0.98948
	1303.69	0.89109	1303.69	0.85137	1303.69	0.93712	1303.69	0.92634	1303.69	0.98859
	1301.76	0.89126	1301.76	0.85104	1301.76	0.93612	1301.76	0.92468	1301.76	0.98743
	1299.83	0.89091	1299.83	0.85007	1299.83	0.93476	1299.83	0.92307	1299.83	0.98606
	1297.9	0.89001	1297.9	0.84852	1297.9	0.93288	1297.9	0.92165	1297.9	0.98461
	1295.97	0.88858	1295.97	0.84647	1295.97	0.93054	1295.97	0.92055	1295.97	0.98331
	1294.05	0.88671	1294.05	0.84405	1294.05	0.92798	1294.05	0.9198	1294.05	0.98237
	1292.12	0.88455	1292.12	0.84141	1292.12	0.92544	1292.12	0.9193	1292.12	0.98173
	1290.19	0.88228	1290.19	0.83869	1290.19	0.92293	1290.19	0.91888	1290.19	0.98116
	1288.26	0.88007	1288.26	0.83605	1288.26	0.9203	1288.26	0.91836	1288.26	0.98051
	1286.33	0.87806	1286.33	0.83362	1286.33	0.91741	1286.33	0.91765	1286.33	0.97972
	1284.4	0.87633	1284.4	0.8315	1284.4	0.9143	1284.4	0.91683	1284.4	0.97884
	1282.47	0.87493	1282.47	0.82977	1282.47	0.9112	1282.47	0.91605	1282.47	0.97803
	1280.55	0.87384	1280.55	0.82845	1280.55	0.90844	1280.55	0.91552	1280.55	0.97748
	1278.62	0.87309	1278.62	0.82755	1278.62	0.90629	1278.62	0.9153	1278.62	0.97737
	1276.69	0.87267	1276.69	0.82706	1276.69	0.90478	1276.69	0.91535	1276.69	0.97766
	1274.76	0.87257	1274.76	0.82693	1274.76	0.90369	1274.76	0.91552	1274.76	0.97814
	1272.83	0.87276	1272.83	0.82717	1272.83	0.90264	1272.83	0.91567	1272.83	0.97866
	1270.9	0.87318	1270.9	0.82778	1270.9	0.90125	1270.9	0.91566	1270.9	0.97922
	1268.98	0.87378	1268.98	0.82877	1268.98	0.89923	1268.98	0.91536	1268.97	0.97974
	1267.05	0.87455	1267.05	0.83013	1267.05	0.89644	1267.05	0.9147	1267.05	0.98005
	1265.12	0.87552	1265.12	0.83184	1265.12	0.89284	1265.12	0.91372	1265.12	0.9801
	1263.19	0.87675	1263.19	0.83393	1263.19	0.8885	1263.19	0.91244	1263.19	0.97998
	1261.26	0.87829	1261.26	0.83639	1261.26	0.88352	1261.26	0.91092	1261.26	0.97972
	1259.33	0.88011	1259.33	0.8392	1259.33	0.87804	1259.33	0.90916	1259.33	0.97935
	1257.4	0.88211	1257.4	0.84228	1257.4	0.87222	1257.4	0.90718	1257.4	0.97889
	1255.48	0.88416	1255.48	0.84547	1255.48	0.86618	1255.48	0.90497	1255.48	0.97817
	1253.55	0.88603	1253.55	0.84858	1253.55	0.85997	1253.55	0.90258	1253.55	0.97708
	1251.62	0.88757	1251.62	0.85139	1251.62	0.85363	1251.62	0.9	1251.62	0.97573
	1249.69	0.88866	1249.69	0.85369	1249.69	0.8472	1249.69	0.89729	1249.69	0.97416
	1247.76	0.88932	1247.76	0.85541	1247.76	0.84074	1247.76	0.89451	1247.76	0.97229
	1245.83	0.88969	1245.83	0.85658	1245.83	0.83436	1245.83	0.89171	1245.83	0.97018
	1243.9	0.88999	1243.9	0.85738	1243.9	0.82817	1243.9	0.88894	1243.9	0.968
	1241.98	0.89041	1241.98	0.85804	1241.98	0.82228	1241.98	0.88624	1241.98	0.96585
	1240.05	0.89113	1240.05	0.85881	1240.05	0.81676	1240.05	0.88366	1240.05	0.96375
	1238.12	0.89225	1238.12	0.85992	1238.12	0.81164	1238.12	0.88119	1238.12	0.9618
	1236.19	0.89383	1236.19	0.86157	1236.19	0.80695	1236.19	0.87886	1236.19	0.96005
	1234.26	0.8959	1234.26	0.86388	1234.26	0.80275	1234.26	0.87663	1234.26	0.95844
	1232.33	0.89836	1232.33	0.86688	1232.33	0.7991	1232.33	0.87449	1232.33	0.95696
	1230.4	0.90108	1230.4	0.87045	1230.4	0.79606	1230.4	0.87243	1230.4	0.95563
	1228.48	0.9038	1228.48	0.87433	1228.48	0.79363	1228.48	0.87047	1228.48	0.95436
	1226.55	0.90627	1226.55	0.87818	1226.55	0.79176	1226.55	0.86863	1226.55	0.95312
	1224.62	0.90826	1224.62	0.88163	1224.62	0.79037	1224.62	0.86693	1224.62	0.95201
	1222.69	0.9096	1222.69	0.88436	1222.69	0.78934	1222.69	0.8654	1222.69	0.95105
	1220.76	0.9102	1220.76	0.88609	1220.76	0.78854	1220.76	0.86407	1220.76	0.95017
	1218.83	0.91009	1218.83	0.88674	1218.83	0.78786	1218.83	0.86298	1218.83	0.94942
	1216.9	0.90944	1216.9	0.88638	1216.9	0.78735	1216.9	0.86216	1216.9	0.94899
	1214.98	0.90848	1214.98	0.88526	1214.98	0.78721	1214.98	0.86168	1214.98	0.94895
	1213.05	0.90752	1213.05	0.88377	1213.05	0.78774	1213.05	0.86159	1213.05	0.94926
	1211.12	0.90685	1211.12	0.88233	1211.12	0.7892	1211.12	0.862	1211.12	0.94994
	1209.19	0.9067	1209.19	0.88136	1209.19	0.7917	1209.19	0.86298	1209.19	0.95106
	1207.26	0.90724	1207.26	0.88116	1207.26	0.79521	1207.26	0.86459	1207.26	0.95274
	1205.33	0.9085	1205.33	0.88193	1205.33	0.79956	1205.33	0.86687	1205.33	0.95503
	1203.41	0.9104	1203.41	0.88374	1203.41	0.80456	1203.41	0.86982	1203.4	0.95792
	1201.48	0.91279	1201.48	0.8865	1201.48	0.8101	1201.48	0.8734	1201.48	0.96133
	1199.55	0.91547	1199.55	0.89001	1199.55	0.81619	1199.55	0.87752	1199.55	0.96517
	1197.62	0.91824	1197.62	0.894	1197.62	0.82284	1197.62	0.88206	1197.62	0.96937
	1195.69	0.92092	1195.69	0.89811	1195.69	0.82988	1195.69	0.88677	1195.69	0.97378
	1193.76	0.92327	1193.76	0.90196	1193.76	0.83696	1193.76	0.89147	1193.76	0.97818
	1191.83	0.92506	1191.83	0.90526	1191.83	0.84378	1191.83	0.89601	1191.83	0.98236
	1189.91	0.92616	1189.91	0.90779	1189.91	0.85011	1189.91	0.90026	1189.9	0.98624
	1187.98	0.92655	1187.98	0.90942	1187.98	0.85595	1187.98	0.90416	1187.98	0.9898
	1186.05	0.92625	1186.05	0.90999	1186.05	0.86145	1186.05	0.90771	1186.05	0.99302
	1184.12	0.92517	1184.12	0.90925	1184.12	0.8668	1184.12	0.9109	1184.12	0.99577
	1182.19	0.92309	1182.19	0.90695	1182.19	0.87208	1182.19	0.91366	1182.19	0.99793
	1180.26	0.91973	1180.26	0.90278	1180.26	0.87738	1180.26	0.91583	1180.26	0.99938
	1178.33	0.91478	1178.33	0.89636	1178.33	0.88274	1178.33	0.91716	1178.33	1
	1176.41	0.90794	1176.41	0.88728	1176.41	0.8882	1176.41	0.91738	1176.41	0.99992
	1174.48	0.89895	1174.48	0.87523	1174.48	0.89391	1174.48	0.91639	1174.48	0.99861
	1172.55	0.88767	1172.55	0.86006	1172.55	0.89998	1172.55	0.91419	1172.55	0.9959
	1170.62	0.87411	1170.62	0.84178	1170.62	0.90634	1170.62	0.91079	1170.62	0.9917
	1168.69	0.85852	1168.69	0.82076	1168.69	0.91287	1168.69	0.90632	1168.69	0.98601
	1166.76	0.84139	1166.76	0.79786	1166.76	0.9194	1166.76	0.90106	1166.76	0.97914
	1164.83	0.82356	1164.83	0.77422	1164.83	0.92582	1164.83	0.89537	1164.83	0.9716
	1162.91	0.80605	1162.91	0.75092	1162.91	0.93204	1162.91	0.88958	1162.91	0.96381
	1160.98	0.78983	1160.98	0.72892	1160.98	0.93791	1160.98	0.88402	1160.98	0.95626
	1159.05	0.77557	1159.05	0.70905	1159.05	0.94321	1159.05	0.87899	1159.05	0.9495
	1157.12	0.76371	1157.12	0.69196	1157.12	0.94767	1157.12	0.87477	1157.12	0.94384
	1155.19	0.75452	1155.19	0.67792	1155.19	0.95109	1155.19	0.87156	1155.19	0.93939
	1153.26	0.74811	1153.26	0.66705	1153.26	0.95341	1153.26	0.86956	1153.26	0.93617
	1151.33	0.74438	1151.33	0.65936	1151.33	0.9547	1151.33	0.86891	1151.33	0.93424
	1149.41	0.74309	1149.41	0.65474	1149.41	0.95502	1149.41	0.86963	1149.41	0.93357
	1147.48	0.74391	1147.48	0.65291	1147.48	0.95444	1147.48	0.87139	1147.48	0.93399
	1145.55	0.74642	1145.55	0.65345	1145.55	0.95314	1145.55	0.87368	1145.55	0.93517
	1143.62	0.7501	1143.62	0.65586	1143.62	0.95141	1143.62	0.87611	1143.62	0.93682
	1141.69	0.75446	1141.69	0.65968	1141.69	0.94953	1141.69	0.87852	1141.69	0.93883
	1139.76	0.75909	1139.76	0.66444	1139.76	0.94757	1139.76	0.88086	1139.76	0.94108
	1137.83	0.76363	1137.83	0.66965	1137.83	0.94542	1137.83	0.88305	1137.83	0.94338
	1135.91	0.76772	1135.91	0.67479	1135.91	0.94296	1135.91	0.88496	1135.91	0.94553
	1133.98	0.77103	1133.98	0.67939	1133.98	0.94013	1133.98	0.8864	1133.98	0.94731
	1132.05	0.77331	1132.05	0.68302	1132.05	0.93693	1132.05	0.88728	1132.05	0.94853
	1130.12	0.77444	1130.12	0.68532	1130.12	0.93336	1130.12	0.88761	1130.12	0.94907
	1128.19	0.7744	1128.19	0.68605	1128.19	0.92947	1128.19	0.88731	1128.19	0.94885
	1126.26	0.77317	1126.26	0.68519	1126.26	0.92542	1126.26	0.88627	1126.26	0.94789
	1124.34	0.7707	1124.34	0.68283	1124.34	0.92132	1124.34	0.88451	1124.33	0.94611
	1122.41	0.76691	1122.41	0.679	1122.41	0.91718	1122.41	0.88217	1122.41	0.94355
	1120.48	0.76197	1120.48	0.67377	1120.48	0.9129	1120.48	0.87941	1120.48	0.94043
	1118.55	0.75626	1118.55	0.66738	1118.55	0.90842	1118.55	0.87635	1118.55	0.93687
	1116.62	0.75026	1116.62	0.66036	1116.62	0.90358	1116.62	0.87311	1116.62	0.93303
	1114.69	0.74441	1114.69	0.65334	1114.69	0.89822	1114.69	0.86989	1114.69	0.92918
	1112.76	0.73908	1112.76	0.64679	1112.76	0.89225	1112.76	0.86687	1112.76	0.92559
	1110.84	0.73453	1110.84	0.64106	1110.84	0.88579	1110.84	0.8641	1110.84	0.92241
	1108.91	0.73093	1108.91	0.63633	1108.91	0.87895	1108.91	0.8615	1108.91	0.91965
	1106.98	0.72832	1106.98	0.63272	1106.98	0.8718	1106.98	0.85912	1106.98	0.91724
	1105.05	0.72675	1105.05	0.63027	1105.05	0.86446	1105.05	0.85701	1105.05	0.91523
	1103.12	0.72639	1103.12	0.62907	1103.12	0.85711	1103.12	0.85516	1103.12	0.91368
	1101.19	0.72749	1101.19	0.62934	1101.19	0.84983	1101.19	0.85344	1101.19	0.91254
	1099.26	0.73024	1099.26	0.6313	1099.26	0.84259	1099.26	0.85169	1099.26	0.91162
	1097.34	0.73448	1097.34	0.63496	1097.34	0.83529	1097.34	0.84968	1097.34	0.91065
	1095.41	0.73946	1095.41	0.63989	1095.41	0.82798	1095.41	0.8471	1095.41	0.90933
	1093.48	0.74389	1093.48	0.64503	1093.48	0.82084	1093.48	0.84363	1093.48	0.90737
	1091.55	0.74629	1091.55	0.64882	1091.55	0.81408	1091.55	0.83916	1091.55	0.90444
	1089.62	0.74553	1089.62	0.64974	1089.62	0.80781	1089.62	0.83389	1089.62	0.90046
	1087.69	0.74138	1087.69	0.64698	1087.69	0.80215	1087.69	0.82829	1087.69	0.89567
	1085.76	0.73459	1085.76	0.64084	1085.76	0.79716	1085.76	0.82291	1085.76	0.89045
	1083.84	0.72648	1083.84	0.63245	1083.84	0.79286	1083.84	0.81816	1083.84	0.88526
	1081.91	0.71843	1081.91	0.62323	1081.91	0.78917	1081.91	0.81443	1081.91	0.88063
	1079.98	0.71164	1079.98	0.61451	1079.98	0.78598	1079.98	0.812	1079.98	0.87712
	1078.05	0.70692	1078.05	0.60733	1078.05	0.7831	1078.05	0.8109	1078.05	0.87498
	1076.12	0.70451	1076.12	0.60227	1076.12	0.78025	1076.12	0.8109	1076.12	0.87399
	1074.19	0.70412	1074.19	0.59939	1074.19	0.77715	1074.19	0.81152	1074.19	0.87371
	1072.26	0.70488	1072.26	0.59816	1072.26	0.77355	1072.26	0.81225	1072.26	0.87353
	1070.34	0.7055	1070.34	0.59749	1070.34	0.76929	1070.34	0.81267	1070.34	0.87298
	1068.41	0.70475	1068.41	0.59617	1068.41	0.76447	1068.41	0.8126	1068.41	0.87183
	1066.48	0.70184	1066.48	0.59337	1066.48	0.75937	1066.48	0.81209	1066.48	0.86999
	1064.55	0.6966	1064.55	0.58865	1064.55	0.75426	1064.55	0.81111	1064.55	0.86752
	1062.62	0.68921	1062.62	0.58197	1062.62	0.74934	1062.62	0.80945	1062.62	0.86432
	1060.69	0.68006	1060.69	0.57354	1060.69	0.74476	1060.69	0.80688	1060.69	0.86012
	1058.77	0.66954	1058.77	0.56363	1058.77	0.74075	1058.77	0.80338	1058.76	0.85494
	1056.84	0.65808	1056.84	0.55248	1056.84	0.73763	1056.84	0.79915	1056.84	0.849
	1054.91	0.64612	1054.91	0.54041	1054.91	0.7357	1054.91	0.79447	1054.91	0.84253
	1052.98	0.63411	1052.98	0.52779	1052.98	0.73514	1052.98	0.78975	1052.98	0.83591
	1051.05	0.62236	1051.05	0.51499	1051.05	0.73613	1051.05	0.78535	1051.05	0.82961
	1049.12	0.61109	1049.12	0.50226	1049.12	0.73869	1049.12	0.78148	1049.12	0.82386
	1047.19	0.60046	1047.19	0.48985	1047.19	0.74247	1047.19	0.77834	1047.19	0.81888
	1045.27	0.59057	1045.27	0.47804	1045.27	0.74689	1045.27	0.77621	1045.26	0.81485
	1043.34	0.58156	1043.34	0.4671	1043.34	0.75144	1043.34	0.77516	1043.34	0.81168
	1041.41	0.57366	1041.41	0.45721	1041.41	0.75577	1041.41	0.77493	1041.41	0.80928
	1039.48	0.56698	1039.48	0.44842	1039.48	0.7597	1039.48	0.77518	1039.48	0.80761
	1037.55	0.56129	1037.55	0.44059	1037.55	0.76318	1037.55	0.77552	1037.55	0.80645
	1035.62	0.55612	1035.62	0.43355	1035.62	0.76618	1035.62	0.7757	1035.62	0.80536
	1033.69	0.5509	1033.69	0.427	1033.69	0.76866	1033.69	0.7756	1033.69	0.80404
	1031.77	0.54516	1031.77	0.42055	1031.77	0.77058	1031.77	0.77515	1031.77	0.8023
	1029.84	0.53858	1029.84	0.41376	1029.84	0.77197	1029.84	0.77412	1029.84	0.7999
	1027.91	0.53101	1027.91	0.4063	1027.91	0.77286	1027.91	0.77233	1027.91	0.79668
	1025.98	0.52247	1025.98	0.398	1025.98	0.7733	1025.98	0.76986	1025.98	0.79261
	1024.05	0.51321	1024.05	0.38894	1024.05	0.77345	1024.05	0.76684	1024.05	0.7878
	1022.12	0.50374	1022.12	0.37941	1022.12	0.77354	1022.12	0.76338	1022.12	0.78258
	1020.19	0.4946	1020.19	0.36986	1020.19	0.77361	1020.19	0.75974	1020.19	0.77731
	1018.27	0.48631	1018.27	0.36075	1018.27	0.77325	1018.27	0.7562	1018.27	0.77235
	1016.34	0.47933	1016.34	0.35252	1016.34	0.77205	1016.34	0.75306	1016.34	0.76811
	1014.41	0.474	1014.41	0.34541	1014.41	0.77004	1014.41	0.7506	1014.41	0.76491
	1012.48	0.4704	1012.48	0.33951	1012.48	0.76786	1012.48	0.74893	1012.48	0.76276
	1010.55	0.46848	1010.55	0.33482	1010.55	0.76625	1010.55	0.74795	1010.55	0.76152
	1008.62	0.46799	1008.62	0.33127	1008.62	0.76567	1008.62	0.7475	1008.62	0.7611
	1006.69	0.46868	1006.69	0.32869	1006.69	0.76631	1006.69	0.74751	1006.69	0.76149
	1004.77	0.47045	1004.77	0.3269	1004.77	0.76821	1004.77	0.74799	1004.77	0.76267
	1002.84	0.4734	1002.84	0.32586	1002.84	0.77129	1002.84	0.74904	1002.84	0.76465
	1000.91	0.47763	1000.91	0.32567	1000.91	0.77538	1000.91	0.75074	1000.91	0.76747
	998.98	0.48318	998.98	0.32638	998.98	0.78031	998.98	0.75313	998.98	0.77123
	997.052	0.49002	997.052	0.32798	997.052	0.78597	997.052	0.7563	997.052	0.77602
	995.123	0.49821	995.123	0.33064	995.123	0.79223	995.123	0.76041	995.123	0.78188
	993.195	0.5079	993.195	0.33471	993.195	0.79884	993.195	0.76555	993.195	0.78896
	991.266	0.51936	991.266	0.34048	991.266	0.80545	991.266	0.77168	991.266	0.79747
	989.338	0.53275	989.338	0.34825	989.338	0.81153	989.338	0.77869	989.338	0.80739
	987.409	0.54803	987.409	0.35834	987.409	0.81647	987.409	0.78633	987.409	0.8184
	985.481	0.56487	985.481	0.37093	985.481	0.81981	985.481	0.79404	985.48	0.82981
	983.552	0.58261	983.552	0.38593	983.552	0.82131	983.552	0.80105	983.552	0.84085
	981.624	0.60047	981.624	0.40299	981.624	0.82103	981.624	0.80668	981.623	0.85078
	979.695	0.61776	979.695	0.42151	979.695	0.81922	979.695	0.81046	979.695	0.85903
	977.767	0.634	977.767	0.4407	977.767	0.81617	977.767	0.81226	977.766	0.86525
	975.838	0.64892	975.838	0.45973	975.838	0.81222	975.838	0.81228	975.838	0.86939
	973.91	0.66232	973.91	0.4779	973.91	0.80771	973.91	0.81089	973.909	0.87167
	971.981	0.67407	971.981	0.49462	971.981	0.80302	971.981	0.80851	971.981	0.87238
	970.052	0.6841	970.052	0.50952	970.052	0.79835	970.052	0.80565	970.052	0.872
	968.124	0.69237	968.124	0.52244	968.124	0.7937	968.124	0.80289	968.124	0.8712
	966.195	0.69899	966.195	0.53337	966.195	0.78905	966.195	0.80074	966.195	0.87066
	964.267	0.7042	964.267	0.54248	964.267	0.78464	964.267	0.79948	964.267	0.87081
	962.338	0.70831	962.338	0.55009	962.338	0.78115	962.338	0.79919	962.338	0.87185
	960.41	0.7116	960.41	0.55653	960.41	0.7793	960.41	0.79995	960.41	0.87399
	958.481	0.71419	958.481	0.562	958.481	0.77939	958.481	0.80187	958.481	0.8773
	956.553	0.71616	956.553	0.56661	956.553	0.78113	956.553	0.80494	956.552	0.88163
	954.624	0.71764	954.624	0.57054	954.624	0.78399	954.624	0.80898	954.624	0.88671
	952.696	0.71888	952.696	0.57399	952.696	0.78752	952.696	0.8136	952.695	0.89228
	950.767	0.72019	950.767	0.57722	950.767	0.79147	950.767	0.81837	950.767	0.8979
	948.839	0.72187	948.839	0.58045	948.839	0.79571	948.839	0.82296	948.838	0.90323
	946.91	0.72411	946.91	0.58395	946.91	0.80014	946.91	0.82718	946.91	0.90821
	944.982	0.72696	944.982	0.58797	944.982	0.80447	944.982	0.83085	944.981	0.91273
	943.053	0.73036	943.053	0.59263	943.053	0.80833	943.053	0.83379	943.053	0.91665
	941.124	0.73422	941.124	0.59791	941.124	0.81146	941.124	0.83596	941.124	0.91989
	939.196	0.73834	939.196	0.60365	939.196	0.81392	939.196	0.83751	939.196	0.9226
	937.267	0.74236	937.267	0.60951	937.267	0.81602	937.267	0.83869	937.267	0.92498
	935.339	0.74578	935.339	0.61495	935.339	0.81805	935.339	0.83978	935.339	0.92717
	933.41	0.74818	933.41	0.61941	933.41	0.82007	933.41	0.8409	933.41	0.92917
	931.482	0.7493	931.482	0.6224	931.482	0.82193	931.482	0.842	931.482	0.93088
	929.553	0.74897	929.553	0.6235	929.553	0.82342	929.553	0.84291	929.553	0.93211
	927.625	0.74716	927.625	0.6225	927.625	0.82428	927.625	0.84339	927.624	0.93273
	925.696	0.74418	925.696	0.61959	925.696	0.82449	925.696	0.84329	925.696	0.93272
	923.768	0.74065	923.768	0.61533	923.768	0.82433	923.768	0.84268	923.767	0.93216
	921.839	0.73725	921.839	0.61057	921.839	0.82432	921.839	0.84188	921.839	0.93136
	919.911	0.73457	919.911	0.60622	919.911	0.82495	919.911	0.84125	919.91	0.93082
	917.982	0.73306	917.982	0.60302	917.982	0.82643	917.982	0.84099	917.982	0.93092
	916.054	0.733	916.054	0.60145	916.054	0.82879	916.054	0.84119	916.053	0.9318
	914.125	0.73445	914.125	0.60169	914.125	0.83186	914.125	0.84199	914.125	0.93358
	912.196	0.73733	912.196	0.60364	912.196	0.83533	912.196	0.84348	912.196	0.93627
	910.268	0.74136	910.268	0.60713	910.268	0.83875	910.268	0.84553	910.268	0.9396
	908.339	0.74612	908.339	0.61189	908.339	0.84152	908.339	0.84781	908.339	0.94331
	906.411	0.75117	906.411	0.61751	906.411	0.84312	906.411	0.84995	906.411	0.94711
	904.482	0.75623	904.482	0.62354	904.482	0.84345	904.482	0.85164	904.482	0.95052
	902.554	0.76122	902.554	0.62977	902.554	0.84276	902.554	0.85269	902.554	0.95319
	900.625	0.76611	900.625	0.63615	900.625	0.8414	900.625	0.85306	900.625	0.95508
	898.697	0.77083	898.697	0.64273	898.697	0.83967	898.697	0.85301	898.696	0.95644
	896.768	0.77543	896.768	0.64957	896.768	0.83784	896.768	0.85294	896.768	0.95762
	894.84	0.78011	894.84	0.65683	894.84	0.8362	894.84	0.85313	894.839	0.95899
	892.911	0.78512	892.911	0.66476	892.911	0.83486	892.911	0.85359	892.911	0.96067
	890.983	0.79052	890.983	0.67351	890.983	0.83369	890.983	0.85426	890.982	0.9627
	889.054	0.79604	889.054	0.68302	889.054	0.83252	889.054	0.85516	889.054	0.96523
	887.126	0.80125	887.126	0.69274	887.126	0.83131	887.126	0.85632	887.125	0.9682
	885.197	0.80554	885.197	0.70177	885.197	0.83009	885.197	0.85763	885.197	0.97124
	883.268	0.80829	883.268	0.7092	883.268	0.82897	883.268	0.85893	883.268	0.97408
	881.34	0.80915	881.34	0.71439	881.34	0.82806	881.34	0.86013	881.34	0.97657
	879.411	0.80826	879.411	0.71702	879.411	0.82754	879.411	0.8612	879.411	0.97857
	877.483	0.80602	877.483	0.71717	877.483	0.82748	877.483	0.86213	877.483	0.97989
	875.554	0.80281	875.554	0.7153	875.554	0.82762	875.554	0.8628	875.554	0.98058
	873.626	0.79898	873.626	0.71209	873.626	0.82749	873.626	0.86305	873.626	0.98076
	871.697	0.79494	871.697	0.70829	871.697	0.82683	871.697	0.86288	871.697	0.98044
	869.769	0.79118	869.769	0.70459	869.769	0.82578	869.769	0.86244	869.768	0.97975
	867.84	0.78807	867.84	0.70147	867.84	0.82461	867.84	0.86185	867.84	0.97901
	865.912	0.78566	865.912	0.69923	865.912	0.82345	865.912	0.86116	865.911	0.97858
	863.983	0.78393	863.983	0.69799	863.983	0.82233	863.983	0.86044	863.983	0.97846
	862.055	0.78285	862.055	0.69758	862.055	0.82133	862.055	0.85984	862.054	0.97834
	860.126	0.78235	860.126	0.6977	860.126	0.82054	860.126	0.8595	860.126	0.97821
	858.198	0.78223	858.198	0.69802	858.198	0.82009	858.198	0.85938	858.197	0.97838
	856.269	0.78225	856.269	0.69834	856.269	0.81999	856.269	0.85931	856.269	0.97892
	854.34	0.78231	854.34	0.69859	854.34	0.82011	854.34	0.85912	854.34	0.97957
	852.412	0.78236	852.412	0.69874	852.412	0.82017	852.412	0.8587	852.412	0.98017
	850.483	0.7824	850.483	0.69891	850.483	0.81988	850.483	0.85805	850.483	0.98055
	848.555	0.78249	848.555	0.69938	848.555	0.81917	848.555	0.8572	848.555	0.98053
	846.626	0.78286	846.626	0.70051	846.626	0.81819	846.626	0.85617	846.626	0.98023
	844.698	0.78383	844.698	0.70255	844.698	0.81709	844.698	0.85494	844.698	0.97996
	842.769	0.78553	842.769	0.70562	842.769	0.81607	842.769	0.85351	842.769	0.97983
	840.841	0.78782	840.841	0.70977	840.841	0.81541	840.841	0.85202	840.84	0.97979
	838.912	0.79041	838.912	0.71489	838.912	0.81532	838.912	0.85071	838.912	0.97983
	836.984	0.79307	836.984	0.72067	836.984	0.81576	836.984	0.84982	836.983	0.98014
	835.055	0.79568	835.055	0.72668	835.055	0.81639	835.055	0.84943	835.055	0.98085
	833.127	0.79812	833.127	0.73245	833.127	0.81672	833.127	0.84953	833.126	0.98181
	831.198	0.80016	831.198	0.73765	831.198	0.81632	831.198	0.84998	831.198	0.98301
	829.27	0.80159	829.27	0.74216	829.27	0.81507	829.27	0.85062	829.269	0.98457
	827.341	0.80241	827.341	0.74607	827.341	0.81315	827.341	0.85142	827.341	0.98641
	825.412	0.80284	825.412	0.74941	825.412	0.81096	825.412	0.85246	825.412	0.98834
	823.484	0.80311	823.484	0.75209	823.484	0.809	823.484	0.85379	823.484	0.99023
	821.555	0.80323	821.555	0.75405	821.555	0.80758	821.555	0.85526	821.555	0.99205
	819.627	0.8031	819.627	0.75547	819.627	0.80679	819.627	0.85665	819.627	0.99386
	817.698	0.80266	817.698	0.7565	817.698	0.80651	817.698	0.85787	817.698	0.99555
	815.77	0.80191	815.77	0.7571	815.77	0.80659	815.77	0.85895	815.77	0.997
	813.841	0.80094	813.841	0.75716	813.841	0.80692	813.841	0.85988	813.841	0.99824
	811.913	0.79985	811.913	0.75669	811.913	0.80738	811.913	0.86056	811.912	0.99927
	809.984	0.79853	809.984	0.75575	809.984	0.80774	809.984	0.86089	809.984	1
	808.056	0.79685	808.056	0.75434	808.056	0.80787	808.056	0.86089	808.055	1.00036
	806.127	0.7948	806.127	0.75247	806.127	0.80774	806.127	0.86062	806.127	1.00031
	804.199	0.79249	804.199	0.75019	804.199	0.80702	804.199	0.86013	804.198	1
	802.27	0.7901	802.27	0.74768	802.27	0.80522	802.27	0.85942	802.27	0.99952
	800.341	0.78782	800.341	0.74523	800.341	0.80227	800.341	0.85845	800.341	0.99852
	798.413	0.78579	798.413	0.74308	798.413	0.79898	798.413	0.85715	798.413	0.99723
	796.484	0.78406	796.484	0.74127	796.484	0.79643	796.484	0.85568	796.484	0.99611
	794.556	0.78263	794.556	0.73969	794.556	0.79488	794.556	0.85446	794.556	0.99554
	792.627	0.78142	792.627	0.73825	792.627	0.79364	792.627	0.85371	792.627	0.99544
	790.699	0.78016	790.699	0.73677	790.699	0.79179	790.699	0.85313	790.699	0.99528
	788.77	0.77845	788.77	0.73479	788.77	0.78887	788.77	0.85227	788.77	0.99459
	786.842	0.77592	786.842	0.73185	786.842	0.78507	786.842	0.85085	786.842	0.99318
	784.913	0.7725	784.913	0.72776	784.913	0.78117	784.913	0.8487	784.913	0.99104
	782.985	0.76842	782.985	0.72238	782.985	0.77831	782.985	0.84578	782.984	0.98819
	781.056	0.76386	781.056	0.71559	781.056	0.77763	781.056	0.84263	781.056	0.98511
	779.128	0.75881	779.128	0.70751	779.128	0.77957	779.128	0.84031	779.127	0.98275
	777.199	0.75316	777.199	0.69857	777.199	0.78345	777.199	0.8395	777.199	0.9817
	775.271	0.74707	775.271	0.68935	775.271	0.78788	775.271	0.83988	775.27	0.98166
	773.342	0.74095	773.342	0.68041	773.342	0.79177	773.342	0.84041	773.342	0.98192
	771.413	0.7352	771.413	0.67224	771.413	0.79466	771.413	0.84029	771.413	0.98179
	769.485	0.73009	769.485	0.66509	769.485	0.79654	769.485	0.83935	769.485	0.98087
	767.556	0.72586	767.556	0.65908	767.556	0.79785	767.556	0.83778	767.556	0.97936
	765.628	0.72286	765.628	0.6544	765.628	0.79931	765.628	0.83602	765.628	0.97801
	763.699	0.72134	763.699	0.65136	763.699	0.80142	763.699	0.83474	763.699	0.97762
	761.771	0.72118	761.771	0.65005	761.771	0.80406	761.771	0.83436	761.771	0.97834
	759.842	0.72202	759.842	0.65035	759.842	0.8066	759.842	0.83463	759.842	0.97981
	757.914	0.72351	757.914	0.65201	757.914	0.80866	757.914	0.83509	757.914	0.98166
	755.985	0.72545	755.985	0.65479	755.985	0.81052	755.985	0.83553	755.985	0.98373
	754.057	0.72773	754.057	0.65846	754.057	0.81277	754.057	0.83606	754.056	0.98602
	752.128	0.73017	752.128	0.66292	752.128	0.81568	752.128	0.83681	752.128	0.98849
	750.2	0.73254	750.2	0.668	750.2	0.81883	750.2	0.83778	750.199	0.99099
	748.271	0.73455	748.271	0.67324	748.271	0.82124	748.271	0.83875	748.271	0.99333
	746.343	0.73589	746.343	0.67798	746.343	0.82206	746.343	0.83937	746.342	0.99547
	744.414	0.73647	744.414	0.6818	744.414	0.82107	744.414	0.83956	744.414	0.99734
	742.485	0.73653	742.485	0.68465	742.485	0.81872	742.485	0.83952	742.485	0.9988
	740.557	0.73634	740.557	0.68667	740.557	0.81573	740.557	0.83938	740.557	0.99974
	738.628	0.73587	738.628	0.68797	738.628	0.81259	738.628	0.83903	738.628	1.00021
	736.7	0.73504	736.7	0.68851	736.7	0.80948	736.7	0.83839	736.7	1.00031
	734.771	0.73394	734.771	0.6882	734.771	0.80647	734.771	0.83744	734.771	1
	732.843	0.73269	732.843	0.68713	732.843	0.80368	732.843	0.83618	732.843	0.99924
	730.914	0.73123	730.914	0.68552	730.914	0.80123	730.914	0.83467	730.914	0.99817
	728.986	0.72948	728.986	0.68359	728.986	0.79931	728.986	0.83316	728.986	0.99718
	727.057	0.72742	727.057	0.68146	727.057	0.79829	727.057	0.83192	727.057	0.99658
	725.129	0.72507	725.129	0.67911	725.129	0.79851	725.129	0.83112	725.128	0.9966
	723.2	0.72252	723.2	0.67639	723.2	0.79984	723.2	0.83069	723.2	0.99709
	721.272	0.71983	721.272	0.67325	721.272	0.80169	721.272	0.83045	721.271	0.99781
	719.343	0.717	719.343	0.66973	719.343	0.80342	719.343	0.83016	719.343	0.99823
	717.415	0.71407	717.415	0.66595	717.415	0.80469	717.415	0.82968	717.414	0.99826
	715.486	0.71111	715.486	0.66204	715.486	0.80539	715.486	0.82895	715.486	0.99796
	713.557	0.70826	713.557	0.65821	713.557	0.80557	713.557	0.82796	713.557	0.99729
	711.629	0.70564	711.629	0.65466	711.629	0.80532	711.629	0.82675	711.629	0.99635
	709.7	0.70334	709.7	0.65157	709.7	0.80479	709.7	0.82544	709.7	0.99541
	707.772	0.70143	707.772	0.64905	707.772	0.8041	707.772	0.82416	707.772	0.9948
	705.843	0.69992	705.843	0.6471	705.843	0.80336	705.843	0.82299	705.843	0.99452
	703.915	0.69878	703.915	0.64566	703.915	0.80261	703.915	0.82199	703.915	0.99429
	701.986	0.69786	701.986	0.64462	701.986	0.80187	701.986	0.8211	701.986	0.99397
	700.058	0.69697	700.058	0.6438	700.058	0.8011	700.058	0.82028	700.058	0.99367
	698.129	0.696	698.129	0.64303	698.129	0.80032	698.129	0.81956	698.129	0.99348
	696.201	0.69493	696.201	0.64213	696.201	0.79964	696.201	0.81904	696.2	0.99355
	694.272	0.6938	694.272	0.641	694.272	0.79914	694.272	0.81878	694.272	0.99404
	692.344	0.69262	692.344	0.63966	692.344	0.79884	692.344	0.81867	692.343	0.99465
	690.415	0.69141	690.415	0.63821	690.415	0.79865	690.415	0.81849	690.415	0.99494
	688.487	0.69015	688.487	0.63677	688.487	0.79853	688.487	0.81817	688.486	0.99493
	686.558	0.68887	686.558	0.63537	686.558	0.79859	686.558	0.81785	686.558	0.99494
	684.629	0.6876	684.629	0.63399	684.629	0.79891	684.629	0.81765	684.629	0.9951
	682.701	0.68633	682.701	0.63261	682.701	0.79935	682.701	0.81743	682.701	0.9953
	680.772	0.6851	680.772	0.63129	680.772	0.79969	680.772	0.81691	680.772	0.99538
	678.844	0.68387	678.844	0.63003	678.844	0.79981	678.844	0.81593	678.844	0.99527
	676.915	0.68261	676.915	0.62875	676.915	0.79988	676.915	0.81469	676.915	0.99489
	674.987	0.68125	674.987	0.62726	674.987	0.80022	674.987	0.81355	674.987	0.99432
	673.058	0.67975	673.058	0.62535	673.058	0.8011	673.058	0.81296	673.058	0.99391
	671.13	0.67814	671.13	0.6229	671.13	0.80274	671.13	0.81344	671.13	0.99402
	669.201	0.67644	669.201	0.61996	669.201	0.80457	669.201	0.81472	669.201	0.99356
	667.273	0.67436	667.273	0.61713	667.273	0.80419	667.273	0.81446	667.272	0.99059
	665.344	0.67176	665.344	0.61499	665.344	0.80026	665.344	0.81118	665.344	0.98802
	663.416	0.66937	663.416	0.61326	663.416	0.79595	663.416	0.80747	663.415	0.98645
	661.487	0.66745	661.487	0.61175	661.487	0.79257	661.487	0.80471	661.487	0.98542
	659.559	0.66594	659.559	0.61046	659.559	0.78983	659.559	0.80287	659.558	0.98448
	657.63	0.66472	657.63	0.60946	657.63	0.78722	657.63	0.80161	657.63	0.98368
	655.701	0.66376	655.701	0.60877	655.701	0.78451	655.701	0.80068	655.701	0.98322
	653.773	0.66297	653.773	0.60835	653.773	0.78158	653.773	0.79983	653.773	0.98311
	651.844	0.66222	651.844	0.60807	651.844	0.77845	651.844	0.79882	651.844	0.98319
	649.916	0.66139	649.916	0.60773	649.916	0.77533	649.916	0.79766	649.916	0.9833
	647.987	0.66043	647.987	0.60713	647.987	0.77257	647.987	0.79653	647.987	0.98329
	646.059	0.65932	646.059	0.60621	646.059	0.77036	646.059	0.79554	646.059	0.98305
	644.13	0.65806	644.13	0.60501	644.13	0.76865	644.13	0.7946	644.13	0.98267
	642.202	0.65668	642.202	0.6036	642.202	0.76741	642.202	0.7936	642.202	0.98235
	640.273	0.65522	640.273	0.60207	640.273	0.76666	640.273	0.79258	640.273	0.98237
	638.345	0.65373	638.345	0.60049	638.345	0.76638	638.345	0.79172	638.344	0.98286
	636.416	0.65221	636.416	0.59887	636.416	0.76646	636.416	0.79121	636.416	0.98357
	634.488	0.65073	634.488	0.59717	634.488	0.76679	634.488	0.79115	634.487	0.98421
	632.559	0.64938	632.559	0.59536	632.559	0.76723	632.559	0.79132	632.559	0.98471
	630.631	0.6482	630.631	0.59341	630.631	0.76753	630.631	0.7913	630.63	0.98519
	628.702	0.64719	628.702	0.59137	628.702	0.76742	628.702	0.79078	628.702	0.98564
	626.773	0.64625	626.773	0.58938	626.773	0.76672	626.773	0.78988	626.773	0.98606
	624.845	0.64526	624.845	0.58757	624.845	0.7657	624.845	0.78938	624.845	0.98636
	622.916	0.6441	622.916	0.58586	622.916	0.76473	622.916	0.78942	622.916	0.98638
	620.988	0.64283	620.988	0.58404	620.988	0.76395	620.988	0.78929	620.988	0.98612
	619.059	0.6415	619.059	0.58206	619.059	0.76338	619.059	0.78855	619.059	0.98581
	617.131	0.64006	617.131	0.57989	617.131	0.76315	617.131	0.78757	617.131	0.9856
	615.202	0.63838	615.202	0.57744	615.202	0.76321	615.202	0.78688	615.202	0.98554
	613.274	0.63663	613.274	0.57486	613.274	0.76326	613.274	0.78657	613.274	0.98567
	611.345	0.63514	611.345	0.57254	611.345	0.7631	611.345	0.78641	611.345	0.98571
	609.417	0.63397	609.417	0.57063	609.417	0.7627	609.417	0.78621	609.416	0.98517
	607.488	0.63275	607.488	0.56892	607.488	0.76202	607.488	0.78597	607.488	0.98437
	605.56	0.63136	605.56	0.56728	605.56	0.76125	605.56	0.7858	605.559	0.98413
	603.631	0.63007	603.631	0.56576	603.631	0.76074	603.631	0.78558	603.631	0.98443
	601.703	0.629	601.703	0.5645	601.703	0.76048	601.703	0.7851	601.702	0.98455
	599.774	0.6281	599.774	0.56349	599.774	0.76013	599.774	0.78429	599.774	0.98434
	597.845	0.62739	597.845	0.56234	597.845	0.75956	597.845	0.78332	597.845	0.98414
	595.917	0.62674	595.917	0.5607	595.917	0.75884	595.917	0.78245	595.917	0.9839
	593.988	0.62595	593.988	0.55895	593.988	0.7581	593.988	0.78186	593.988	0.98351
	592.06	0.62514	592.06	0.55783	592.06	0.75746	592.06	0.78155	592.06	0.9835
	590.131	0.62465	590.131	0.55755	590.131	0.75697	590.131	0.78139	590.131	0.98417
	588.203	0.62444	588.203	0.55767	588.203	0.75625	588.203	0.78131	588.203	0.98488
	586.274	0.6243	586.274	0.55775	586.274	0.75512	586.274	0.78092	586.274	0.98517
	584.346	0.62412	584.346	0.5576	584.346	0.75383	584.346	0.77976	584.346	0.9849
	582.417	0.62374	582.417	0.55706	582.417	0.75258	582.417	0.77796	582.417	0.98371
	580.489	0.62295	580.489	0.55612	580.489	0.75135	580.489	0.77619	580.488	0.98202
	578.56	0.6218	578.56	0.555	578.56	0.75026	578.56	0.77484	578.56	0.98064
	576.632	0.62069	576.632	0.55406	576.632	0.74935	576.632	0.77381	576.631	0.9796
	574.703	0.62	574.703	0.5534	574.703	0.74848	574.703	0.77301	574.703	0.9789
	572.775	0.61951	572.775	0.55268	572.775	0.7474	572.775	0.7723	572.774	0.97848
	570.846	0.6186	570.846	0.55146	570.846	0.74588	570.846	0.77135	570.846	0.97764
	568.917	0.61692	568.917	0.54965	568.917	0.74411	568.917	0.77013	568.917	0.97632
	566.989	0.61472	566.989	0.54717	566.989	0.74253	566.989	0.76896	566.989	0.97502
	565.06	0.61244	565.06	0.54398	565.06	0.74112	565.06	0.76785	565.06	0.97343
	563.132	0.61013	563.132	0.54043	563.132	0.73972	563.132	0.76641	563.132	0.97114
	561.203	0.60751	561.203	0.53678	561.203	0.73853	561.203	0.76442	561.203	0.96857
	559.275	0.60445	559.275	0.53266	559.275	0.73775	559.275	0.76193	559.275	0.96624
	557.346	0.6009	557.346	0.52745	557.346	0.73714	557.346	0.75912	557.346	0.964
	555.418	0.59672	555.418	0.52098	555.418	0.73622	555.418	0.75637	555.418	0.96136
	553.489	0.59202	553.489	0.51379	553.489	0.7348	553.489	0.75416	553.489	0.95837
	551.561	0.5874	551.561	0.50675	551.561	0.73315	551.561	0.75247	551.56	0.95538
	549.632	0.58347	549.632	0.50054	549.632	0.73145	549.632	0.75073	549.632	0.95285
	547.704	0.58041	547.704	0.49562	547.704	0.72954	547.704	0.74888	547.703	0.9511
	545.775	0.57848	545.775	0.4923	545.775	0.7274	545.775	0.74747	545.775	0.94988
	543.847	0.57776	543.847	0.49053	543.847	0.72534	543.847	0.74682	543.846	0.94896
	541.918	0.57757	541.918	0.4897	541.918	0.72322	541.918	0.74666	541.918	0.94825
	539.989	0.57728	539.989	0.48921	539.989	0.72058	539.989	0.74648	539.989	0.94756
	538.061	0.57717	538.061	0.48905	538.061	0.71755	538.061	0.74581	538.061	0.94693
	536.132	0.5774	536.132	0.4894	536.132	0.71477	536.132	0.74446	536.132	0.94651
	534.204	0.57736	534.204	0.48987	534.204	0.7125	534.204	0.74277	534.204	0.94593
	532.275	0.57642	532.275	0.48971	532.275	0.7105	532.275	0.74114	532.275	0.94446
	530.347	0.57458	530.347	0.48866	530.347	0.70858	530.347	0.73947	530.347	0.94237
	528.418	0.57212	528.418	0.48678	528.418	0.70681	528.418	0.73742	528.418	0.94063
	526.49	0.56953	526.49	0.48425	526.49	0.70523	526.49	0.73526	526.49	0.93933
	524.561	0.56743	524.561	0.48154	524.561	0.70389	524.561	0.73341	524.561	0.9382
	522.633	0.56609	522.633	0.47923	522.633	0.70272	522.633	0.73162	522.632	0.93757
	520.704	0.56529	520.704	0.4773	520.704	0.70158	520.704	0.7296	520.704	0.93764
	518.776	0.56493	518.776	0.47577	518.776	0.70091	518.776	0.72814	518.775	0.93809
	516.847	0.56513	516.847	0.47508	516.847	0.70132	516.847	0.72824	516.847	0.93886
	514.919	0.5657	514.919	0.47533	514.919	0.70234	514.919	0.72939	514.918	0.94017
	512.99	0.56613	512.99	0.47574	512.99	0.70309	512.99	0.73004	512.99	0.94166
	511.061	0.56631	511.061	0.47549	511.061	0.70364	511.061	0.72962	511.061	0.94308
	509.133	0.5665	509.133	0.47469	509.133	0.70429	509.133	0.72874	509.133	0.94479
	507.204	0.56683	507.204	0.47414	507.204	0.70475	507.204	0.7279	507.204	0.94674
	505.276	0.56728	505.276	0.47428	505.276	0.70479	505.276	0.72696	505.276	0.94828
	503.347	0.56798	503.347	0.47496	503.347	0.70469	503.347	0.72604	503.347	0.94912
	501.419	0.56914	501.419	0.47619	501.419	0.70489	501.419	0.72572	501.419	0.94961
	499.49	0.57068	499.49	0.47796	499.49	0.70535	499.49	0.72603	499.49	0.95068
	497.562	0.57224	497.562	0.47992	497.562	0.70554	497.562	0.72633	497.562	0.95239
	495.633	0.57364	495.633	0.4817	495.633	0.70519	495.633	0.7265	495.633	0.95394
	493.705	0.57495	493.705	0.48334	493.705	0.70487	493.705	0.72673	493.704	0.95514
	491.776	0.5763	491.776	0.48518	491.776	0.70536	491.776	0.72687	491.776	0.95642
	489.848	0.57762	489.848	0.48719	489.848	0.70678	489.848	0.72674	489.847	0.95773
	487.919	0.57872	487.919	0.48881	487.919	0.70833	487.919	0.72621	487.919	0.95865
	485.99	0.57947	485.99	0.48969	485.99	0.70933	485.99	0.72555	485.99	0.9595
	484.062	0.58001	484.062	0.49029	484.062	0.70985	484.062	0.72538	484.062	0.96077
	482.133	0.58061	482.133	0.49121	482.133	0.71017	482.133	0.72566	482.133	0.96226
	480.205	0.58124	480.205	0.4924	480.205	0.71025	480.205	0.72568	480.205	0.96346
	478.276	0.58159	478.276	0.49339	478.276	0.7101	478.276	0.72517	478.276	0.96402
	476.348	0.58152	476.348	0.49396	476.348	0.70974	476.348	0.72435	476.348	0.96447
	474.419	0.58129	474.419	0.49428	474.419	0.70896	474.419	0.72354	474.419	0.9656
	472.491	0.58144	472.491	0.49473	472.491	0.70798	472.491	0.7234	472.491	0.96722
	470.562	0.58201	470.562	0.49561	470.562	0.70753	470.562	0.72428	470.562	0.96862
	468.634	0.58233	468.634	0.49674	468.634	0.70801	468.634	0.72554	468.634	0.97005
	466.705	0.58209	466.705	0.49757	466.705	0.70922	466.705	0.72639	466.705	0.97173
	464.777	0.58148	464.777	0.4976	464.777	0.71043	464.777	0.72629	464.776	0.97283
	462.848	0.58068	462.848	0.4966	462.848	0.71077	462.848	0.72497	462.848	0.97335
	460.92	0.57992	460.92	0.4949	460.92	0.71008	460.92	0.72256	460.919	0.97455
	458.991	0.57947	458.991	0.49336	458.991	0.70913	458.991	0.72023	458.991	0.97652
	457.062	0.57949	457.062	0.49257	457.062	0.70907	457.062	0.72009	457.062	0.97802
	455.134	0.57983	455.134	0.49214	455.134	0.71027	455.134	0.72228	455.134	0.97839
	453.205	0.58009	453.205	0.49144	453.205	0.71207	453.205	0.72457	453.205	0.978
	451.277	0.57993	451.277	0.49069	451.277	0.71368	451.277	0.72559	451.277	0.978
	449.348	0.57894	449.348	0.49031	449.348	0.71431	449.348	0.72535	449.348	0.97957
	447.42	0.57714	447.42	0.49019	447.42	0.71368	447.42	0.72431	447.42	0.98198
	445.491	0.57533	445.491	0.4896	445.491	0.71258	445.491	0.72308	445.491	0.98326
	443.563	0.5741	443.563	0.48761	443.563	0.71189	443.563	0.72197	443.563	0.98271
	441.634	0.57329	441.634	0.4843	441.634	0.71186	441.634	0.72117	441.634	0.98186
	439.706	0.57244	439.706	0.48123	439.706	0.71223	439.706	0.72081	439.706	0.98142
	437.777	0.57106	437.777	0.47932	437.777	0.71261	437.777	0.72068	437.777	0.98038
	435.849	0.5688	435.849	0.47803	435.849	0.71285	435.849	0.72032	435.848	0.97873
	433.92	0.56613	433.92	0.47697	433.92	0.7128	433.92	0.71941	433.92	0.97725
	431.992	0.56435	431.992	0.47624	431.992	0.7124	431.992	0.71781	431.991	0.97669
	430.063	0.56425	430.063	0.47544	430.063	0.7117	430.063	0.71549	430.063	0.97787
	428.134	0.56507	428.134	0.47412	428.134	0.71026	428.134	0.71263	428.134	0.97988
	426.206	0.56561	426.206	0.47239	426.206	0.70804	426.206	0.70982	426.206	0.9806
	424.277	0.56582	424.277	0.47106	424.277	0.70603	424.277	0.70743	424.277	0.98028
	422.349	0.56585	422.349	0.47055	422.349	0.70401	422.349	0.7054	422.349	0.98095
	420.42	0.56571	420.42	0.46999	420.42	0.70058	420.42	0.70447	420.42	0.98279
	418.492	0.56683	418.492	0.46885	418.492	0.69721	418.492	0.70578	418.492	0.98581
	416.563	0.56962	416.563	0.46776	416.563	0.69676	416.563	0.70822	416.563	0.98998
	414.635	0.57133	414.635	0.46745	414.635	0.69787	414.635	0.71005	414.635	0.99362
	412.706	0.5705	412.706	0.46924	412.706	0.69832	412.706	0.71153	412.706	0.99704
	410.778	0.56858	410.778	0.47367	410.778	0.69931	410.778	0.7131	410.778	1
	408.849	0.56761	408.849	0.47839	408.849	0.70305	408.849	0.71442	408.849	1.00028
	406.921	0.56837	406.921	0.48072	406.921	0.70771	406.921	0.71503	406.921	0.99736
	404.992	0.56974	404.992	0.48069	404.992	0.70895	404.992	0.71439	404.992	0.99725
	403.064	0.56901	403.064	0.4794	403.064	0.70631	403.064	0.71205	403.063	1
	401.135	0.56506	401.135	0.47674	401.135	0.7034	401.135	0.70801	401.135	1.00131
	399.206	0.55994	399.206	0.47282	399.206	0.70206	399.206	0.70298	399.206	1

## Sheet: Fig. S13
	Fig S13
	a i				a ii				a iii				a iv				a v				b i				b ii				b iii				b iv				b v
	time_s	G'	G''		time_s	G'	G''		time_s	G'	G''		time_s	G'	G''		time_s	G'	G''		time_s	G'	G''		time_s	G'	G''		time_s	G'	G''		time_s	G'	G''		time_s	G'	G''
	51.0976	32.8043	10.7324		49.1032	115.529	36.799		49.115	162.981	49.0769		49.0583	514.154	63.6319		49.2009	921.099	26.4495		25.8706	31.4012	10.9687		25.8692	100.432	19.0693		25.9087	152.757	31.9987		25.831	521.71	69.8106		25.8841	981.207	30.2816
	54.17	32.8945	10.7416		52.1699	115.966	36.999		52.1973	164.13	48.1939		52.1562	518.828	57.9921		52.1484	918.361	29.5238		27.5087	30.4033	9.80196		27.4893	98.2638	27.535		27.5172	150.365	37.7951		27.4094	509.903	43.6869		27.4999	981.577	15.6685
	57.2992	33.0014	10.7453		55.2717	117.177	37.1559		55.2326	164.955	48.0031		55.2248	508.538	63.9336		55.2874	926.255	33.7451		29.0339	29.2753	9.31783		29.0195	98.1692	26.9197		29.0363	149.655	35.7511		28.946	469.114	45.5042		29.0289	964.816	26.2799
	60.317	33.0861	10.7542		58.3188	118.056	37.1426		58.3169	165.566	47.887		58.3325	509.279	63.8374		58.3461	929.916	22.4691		30.5699	28.0979	9.38565		30.5546	95.6068	24.4255		30.5753	145.625	32.6067		30.4835	463.478	67.2086		30.5648	953.841	29.9379
	63.4598	33.1805	10.7487		61.4342	118.865	36.7985		61.4304	166.711	48.5325		61.4518	507.807	60.2403		61.3991	932.88	33.5196		31.5943	27.6574	9.36354		31.5774	92.1002	23.3944		31.6017	141.919	31.6389		31.5082	477.654	74.5252		31.5929	957.581	29.4805
	66.5264	33.2656	10.7406		64.5497	119.039	36.2184		64.5381	167.719	48.6896		64.5204	510.176	58.9418		64.495	932.684	28.3201		33.1324	27.0113	9.00947		33.1135	88.6604	24.173		33.1439	138.158	31.6376		33.045	471.56	46.7502		33.1327	949.753	19.755
	69.5853	33.333	10.7379		67.63	119.592	35.728		67.6125	168.827	48.4324		67.5734	529.418	56.9985		67.5753	939.199	27.269		34.6706	26.4095	8.68353		34.6558	88.7112	23.1768		34.6769	137.182	30.7221		34.5859	450.05	36.1174		34.6714	933.94	18.682
	72.6597	33.3879	10.72		70.726	118.926	35.4952		70.6732	169.994	48.4493		70.7474	515.909	55.7977		70.6595	940.931	27.6881		36.2134	25.9315	8.48293		36.1972	87.5698	22.2942		36.2171	135.353	29.8825		36.1243	444.326	56.1087		36.2073	922.4	22.8146
	75.7557	33.445	10.7125		73.8082	119.024	35.5427		73.7418	169.897	47.3115		73.7535	512.688	59.7634		73.7613	940.679	28.4857		37.7509	25.3244	8.4202		37.7344	85.4738	22.1914		37.7586	133.465	29.4238		37.6628	451.198	51.9709		37.7493	920.941	22.8424
	78.8242	33.4949	10.7123		76.8885	118.766	35.3562		76.8456	169.44	47.0484		76.9159	515.028	62.099		76.8533	942.358	24.7307		38.7689	24.9655	8.32712		38.7594	83.6628	22.3531		38.7849	132.189	29.5899		38.6893	450.625	46.9661		38.768	909.752	25.6082
	81.9397	33.5347	10.7098		80.1095	118.975	35.1656		79.9298	169.788	47.3725		79.9981	523.239	73.5471		79.9571	947.828	29.4414		40.3129	24.5576	8.28255		40.2996	83.1803	21.7976		40.323	131.197	29.5787		40.2295	432.026	35.4249		40.3123	894.476	17.8881
	85.0337	33.5867	10.724		83.1468	119.088	34.8401		83.0335	169.636	46.9752		83.0061	517.7	58.7441		82.9944	947.728	28.6239		41.8536	24.1109	8.23957		41.8348	82.3629	21.2435		41.8621	130.178	28.6006		41.7662	423.198	46.1417		41.8491	888.607	19.4654
	88.0749	33.6273	10.7354		86.0884	119.375	34.7571		86.0689	168.64	45.042		86.0962	513.857	57.748		86.0728	946.492	26.6364		43.3968	23.6972	8.0842		43.3834	81.0586	21.0093		43.3981	128.464	27.8418		43.3062	419.499	48.0718		43.392	875.947	17.3287
	91.1845	33.6715	10.7403		89.1785	119.593	34.1223		89.1863	168.535	44.0147		89.1922	513.298	56.6915		89.1726	950.659	30.4903		44.4144	23.4021	8.04733		44.4026	79.8391	20.8691		44.4275	127.511	27.8416		44.3317	413.469	43.6904		44.4145	868.118	20.4243
	94.2726	33.7191	10.7359		92.3213	119.354	33.7437		92.3077	169.596	43.8311		92.2803	513.811	57.0165		92.255	957.467	26.4847		45.9602	23.017	8.0649		45.9437	78.4999	20.9961		45.9719	126.148	28.0793		45.8715	405.212	39.9554		45.9565	856.744	23.0314
	97.4018	33.7646	10.736		95.3392	119.337	33.6713		95.3411	170.856	44.5156		95.3645	514.23	56.043		95.3587	952.037	26.6083		47.4986	22.6565	8.00218		47.4882	77.9366	19.7888		47.5116	125.247	27.4963		47.4129	392.637	40.5269		47.4985	846.258	20.9161
	100.424	33.7948	10.7219		98.4136	118.528	33.36		98.4097	171.791	45.5272		98.4057	514.426	54.3921		98.4448	955.845	31.0736		49.0383	22.2849	7.90539		49.0256	76.5238	20.2253		49.0456	123.541	26.4555		48.9506	385.473	35.9844		49.0359	833.32	14.8265
	103.521	33.8466	10.7115		101.523	117.991	33.2261		101.504	171.781	45.5126		101.509	514.674	54.8395		101.547	955.418	26.4731		50.5719	21.8859	7.87543		50.5599	75.0699	19.9689		50.5827	121.547	26.7381		50.4936	378.172	38.738		50.579	818.494	19.4746
	106.651	33.8581	10.6966		104.615	117.914	32.9324		104.682	170.171	44.2552		104.6	515.286	54.4564		104.6	960.842	29.321		51.6075	21.6514	7.89464		51.594	74.845	19.6347		51.6046	120.599	26.812		51.5174	371.829	36.5387		51.6035	810.892	21.485
	109.705	33.8923	10.6885		107.684	117.975	32.5905		107.742	170.524	43.6716		107.697	513.717	54.7953		107.678	958.78	26.1936		53.1404	21.3446	7.86885		53.1305	73.4582	20.5544		53.1485	120.045	26.697		53.0562	361.078	35.0301		53.1484	799.167	23.5712
	112.772	33.9141	10.6814		110.756	118.068	32.1157		110.778	171.068	43.372		110.768	514.519	53.1624		110.778	960.001	25.5401		54.679	20.9917	7.80852		54.6673	72.9139	19.4948		54.6866	118.046	26.0981		54.5961	352.476	32.8715		54.6821	785.341	18.2895
	115.929	33.9218	10.6758		113.852	117.901	31.6679		113.979	172.283	43.4254		113.86	514.282	53.966		113.864	965.004	30.1897		56.2212	20.6135	7.76247		56.2121	72.1752	18.9804		56.2256	116.094	25.4027		55.7884	346.391	33.1424		56.2198	772.701	15.939
	118.964	33.9359	10.688		116.942	117.642	31.5875		116.999	170.734	42.0183		116.946	514.729	54.2419		116.952	965.428	25.0701		57.7585	20.2166	7.75612		57.7521	70.6096	19.4659		57.7669	114.284	26.0039		57.3328	338.003	30.9328		57.7612	764.185	19.7815
	122.066	33.9505	10.6864		120.025	117.28	31.479		120.005	171.249	42.7063		120.042	514.421	53.7189		120.054	964.693	25.9574		58.9532	20.003	7.73921		58.777	69.9564	20.1929		58.7864	113.775	26.2153		58.8651	326.627	29.5724		58.7886	757.403	19.081
	125.14	33.9765	10.7035		123.142	117.201	31.4558		123.117	171.885	43.6281		123.12	514.413	53.4126		123.121	968.075	30.0313		60.4916	19.6464	7.68264		60.3164	69.7498	18.7231		60.3311	113.158	25.1731		60.4062	316.968	30.2208		60.3222	748.943	15.9962
	128.234	33.9993	10.7118		126.236	117.319	31.6077		126.17	170.953	42.5349		126.218	513.376	53.1739		126.224	971.559	24.5195		62.0317	19.2428	7.6387		61.8544	68.4648	18.7301		61.8735	111.095	24.9572		61.9564	308.866	29.011		61.8702	739.115	16.57
	131.328	34.0283	10.7035		129.289	117.629	31.5962		129.316	170.973	41.686		129.291	514.543	52.5615		129.271	964.222	29.2643		63.0575	18.9759	7.62308		63.3933	68.0671	18.6251		63.4095	109.685	25.3785		62.9726	302.196	27.1928		63.4055	731.301	16.5953
	134.42	34.0518	10.7046		132.385	117.579	31.069		132.348	170.782	41.1457		132.336	513.838	52.9923		132.391	965.217	24.8977		64.602	18.6242	7.60232		64.9353	67.1997	18.7927		64.9567	109.125	25.3584		64.5118	291.563	26.4353		64.9426	721.653	20.6421
	137.508	34.0695	10.6954		135.481	118	30.9042		135.436	170.211	40.5175		135.491	513.732	52.7589		135.504	970.706	22.2366		66.137	18.2829	7.57667		65.9577	66.7694	18.5021		65.9774	108.709	25.1627		66.0566	281.386	26.5487		65.969	716.466	19.8669
	140.669	34.095	10.6804		138.542	117.854	30.8002		138.524	170.647	40.954		138.555	512.132	52.39		138.512	976.354	26.7752		67.676	17.8718	7.52433		67.4973	66.0003	18.3502		67.5174	107.324	24.5665		67.5919	272.927	26.1387		67.5005	709.862	21.8942
	143.704	34.1065	10.6676		141.632	117.652	30.8202		141.612	170.432	40.4564		141.639	513.357	52.474		141.659	971.127	27.1233		69.2229	17.4634	7.48611		69.0368	65.2274	18.3477		69.0515	105.955	24.8189		69.1292	264.403	25.0434		69.0454	705.819	20.3183
	146.698	34.1149	10.6625		144.712	117.746	30.9861		144.685	170.781	40.8652		144.685	512.434	52.4287		144.724	971.195	28.675		70.2467	17.224	7.47003		70.5791	64.3366	18.4231		70.5962	105.112	25.2088		70.1583	258.68	24.3434		70.585	694.413	20.0293
	149.831	34.1081	10.638		147.802	117.891	31.0498		147.814	171.317	40.5157		147.806	513.357	51.98		147.825	975.557	24.8892		71.7871	16.7912	7.42397		72.1127	63.7874	18.2285		72.1294	104.173	24.9397		71.7028	249.047	23.6848		72.1196	687.57	21.5323
	152.871	34.1176	10.6506		150.929	117.982	30.8966		150.894	171.286	40.1441		150.886	512.706	52.0344		150.878	976.392	26.3097		73.322	16.4167	7.37307		73.1443	63.218	18.055		73.1573	103.308	24.3855		73.2421	241.497	23.1306		73.1475	682.944	30.4252
	155.955	34.1076	10.6487		153.959	118.129	30.7106		153.968	171.557	40.0962		153.968	512.962	51.969		153.941	977.845	26.0824		74.86	15.9381	7.3282		74.682	62.2708	18.012		74.6958	101.547	24.4373		74.7741	233.96	22.7955		74.6909	677.768	22.7121
	159.072	34.1303	10.6573		157.062	118.17	30.4234		157.037	171.429	40.2211		157.055	512.507	51.5728		157.088	979.86	27.4268		76.4064	15.4655	7.26756		76.2235	61.6544	17.8685		76.2356	100.41	24.5467		76.3144	228.25	24.5527		76.2275	670.277	17.0121
	162.147	34.1351	10.6626		160.129	118.087	30.4296		160.155	170.721	39.8218		160.117	512.569	51.6106		160.172	983.163	28.346		77.4251	15.135	7.2186		77.7602	60.7921	17.8199		77.7738	98.9629	24.3531		77.337	225.299	23.0349		77.7672	659.582	23.029
	165.194	34.155	10.6667		163.229	117.804	30.4904		163.207	170.483	39.7155		163.221	511.809	50.6975		163.303	975.819	26.4486		78.963	14.6031	7.12814		79.3009	59.9617	17.5274		78.8013	98.0613	24.1975		78.8767	221.648	22.6267		78.7946	658.288	28.9065
	168.311	34.1629	10.6663		166.288	117.802	30.6048		166.317	170.923	39.4403		166.29	512.073	51.694		166.409	975.443	26.7296		80.5044	13.961	6.97388		80.3225	59.2796	17.5516		80.3433	96.4427	24.0386		80.4159	217.574	21.5984		80.328	660.272	27.5793
	171.386	34.1773	10.6654		169.435	118.042	30.6469		169.411	171.489	39.6374		169.395	511.172	51.8723		169.446	978.317	23.2498
	174.501	34.1869	10.6505		172.48	118.343	30.6067		172.513	172.192	39.8233		172.441	511.423	51.0481		172.519	973.598	20.6191
	177.564	34.1945	10.6446		175.577	118.513	30.4585		175.535	171.982	39.3907		175.55	510.364	51.2066		175.54	985.8	23.5199
	180.683	34.1922	10.6327		178.658	118.494	30.2272		178.615	171.631	39.4316		178.642	509.058	51.2364		178.648	984.451	26.7178
	183.758	34.204	10.633		181.724	118.356	30.0453		181.736	171.945	39.5128		181.713	510.242	50.9574		181.754	985.622	27.2636
	186.826	34.1945	10.6196		184.801	118.125	30.0708		184.783	171.329	38.9738		184.842	510.692	49.8742		184.781	983.51	26.691
	189.895	34.2067	10.6328		187.907	118.088	30.1075		187.897	171.756	39.3084		187.95	510.166	51.1146		187.877	985.059	26.636
	193.024	34.1996	10.631		190.963	118.142	30.1407		190.977	172.876	39.5787		191.001	509.78	49.9293		190.983	985.302	25.7007
	196.077	34.1941	10.6273		194.079	118.334	30.1854		194.122	172.154	39.0566		194.153	509.759	50.7759		194.071	984.514	26.1181
	199.14	34.2013	10.6268		197.208	118.515	29.999		197.124	172.09	39.0642		197.212	509.679	50.3059		197.161	991.236	28.9417
	202.271	34.2138	10.6289		200.363	118.512	30.0094		200.21	171.746	38.9865		200.22	509.763	49.4597		200.224	988.511	23.5369

## Sheet: Fig. S17
	Fig S17
	Temperature (°C)	Heat Flow (W/g)	Temperature (°C)	Heat Flow (W/g)
	-40.0216	-0.0084	-40.0035	-0.00705
	-40.0218	-0.00792	-40.0035	-0.00566
	-40.0227	-0.00739	-40.004	-0.00489
	-40.0231	-0.00694	-40.0044	-0.00448
	-40.0217	-0.0064	-40.0048	-0.00406
	-40.0229	-0.00574	-40.0048	-0.00365
	-40.0236	-0.00518	-40.005	-0.00301
	-40.0221	-0.00471	-40.0051	-0.00212
	-40.0222	-0.00424	-40.0051	-0.0014
	-40.0231	-0.00379	-40.0046	-0.00082013
	-40.0228	-0.00323	-40.0054	-0.00037201
	-40.0221	-0.00278	-40.0058	3.34398e-05
	-40.0236	-0.00233	-40.0067	0.000426848
	-40.0232	-0.00189	-40.0054	0.000969601
	-40.0225	-0.00143	-40.0067	0.00164
	-40.0229	-0.00094442	-40.0068	0.0024
	-40.0225	-0.00047971	-40.0063	0.0032
	-40.0227	-1.6572e-05	-40.0069	0.00393
	-40.0234	0.000441437	-40.0072	0.00452
	-40.0231	0.000913244	-40.0072	0.0051
	-40.0239	0.0014	-40.0073	0.00557
	-40.0239	0.00195	-40.0068	0.00603
	-40.0234	0.00252	-40.0082	0.00649
	-40.0226	0.00308	-40.0082	0.00708
	-40.0239	0.00359	-40.0086	0.00771
	-40.0234	0.00409	-40.0079	0.00834
	-40.0237	0.00459	-40.0076	0.00882
	-40.0238	0.00509	-40.0078	0.00929
	-40.0234	0.00573	-40.0085	0.00975
	-40.0242	0.00632	-40.008	0.01022
	-40.0244	0.00686	-40.0091	0.01073
	-40.0238	0.00739	-40.0092	0.01119
	-40.0247	0.0079	-40.0099	0.01164
	-40.0246	0.00839	-40.0088	0.01208
	-40.0246	0.00889	-40.0082	0.01255
	-40.0249	0.00938	-40.0097	0.01303
	-40.0248	0.00989	-40.0091	0.01349
	-40.0247	0.01054	-40.0088	0.01396
	-40.0239	0.01112	-40.0094	0.01441
	-40.0247	0.01161	-40.0101	0.01484
	-40.0248	0.01208	-40.01	0.0153
	-40.0244	0.01253	-40.0104	0.01577
	-40.0248	0.01296	-40.0093	0.01629
	-40.0246	0.01345	-40.0105	0.01678
	-40.0241	0.01394	-40.0108	0.01726
	-40.025	0.0144	-40.0109	0.01773
	-40.0245	0.01485	-40.0106	0.0182
	-40.0257	0.01531	-40.0104	0.01871
	-40.0255	0.01577	-40.0111	0.01922
	-40.0256	0.01626	-40.011	0.01969
	-40.0252	0.01676	-40.0112	0.02017
	-40.0262	0.01724	-40.0118	0.02063
	-40.0254	0.01772	-40.0111	0.02108
	-40.0255	0.01821	-40.0113	0.02151
	-40.0258	0.01867	-40.0119	0.02195
	-40.0254	0.01911	-40.0119	0.0224
	-40.0259	0.01955	-40.0123	0.02287
	-40.0262	0.01997	-40.0127	0.02333
	-40.0254	0.02042	-40.0114	0.02379
	-40.0247	0.02091	-40.0129	0.02425
	-40.0246	0.02138	-40.0115	0.0247
	-40.0246	0.02182	-40.0118	0.02516
	-40.0247	0.02222	-40.0123	0.02558
	-40.0251	0.02264	-40.0127	0.02596
	-40.0258	0.02307	-40.0133	0.02636
	-40.0255	0.02349	-40.0129	0.02675
	-40.026	0.02391	-40.0127	0.02718
	-40.0256	0.02432	-40.0132	0.02764
	-40.0256	0.02472	-40.0129	0.02807
	-40.0258	0.02513	-40.0128	0.0285
	-40.026	0.02557	-40.014	0.02894
	-40.0262	0.02603	-40.0132	0.0294
	-40.0258	0.0265	-40.0124	0.02985
	-40.0268	0.02699	-40.0129	0.03025
	-40.0254	0.02746	-40.0131	0.03065
	-40.0262	0.0279	-40.0133	0.03107
	-40.0261	0.02836	-40.0131	0.0315
	-40.0261	0.02883	-40.0129	0.03195
	-40.0261	0.02928	-40.0136	0.03236
	-40.0256	0.02973	-40.0139	0.03278
	-40.0262	0.03014	-40.0143	0.03323
	-40.0264	0.03052	-40.0144	0.03369
	-40.0263	0.0309	-40.0138	0.03413
	-40.0258	0.03127	-40.0148	0.03456
	-40.0258	0.03164	-40.0139	0.03495
	-40.0262	0.03202	-40.0144	0.03532
	-40.0267	0.03237	-40.0157	0.03572
	-40.0265	0.03277	-40.0153	0.03615
	-40.027	0.03314	-40.0153	0.03661
	-40.0255	0.03351	-40.0147	0.03706
	-40.0268	0.03384	-40.0155	0.03745
	-40.0263	0.03415	-40.0154	0.03783
	-40.0272	0.03446	-40.0153	0.03824
	-40.0261	0.0348	-40.0151	0.03865
	-40.0255	0.03516	-40.0149	0.03903
	-40.0266	0.03555	-40.0153	0.03937
	-40.0268	0.03596	-40.0161	0.03969
	-40.0267	0.03631	-40.0171	0.04001
	-40.0263	0.03663	-40.0152	0.04037
	-40.0267	0.03694	-40.0161	0.04074
	-40.0275	0.03724	-40.0149	0.0411
	-40.0266	0.03759	-40.0159	0.04144
	-40.0266	0.03796	-40.0153	0.04176
	-40.0265	0.03833	-40.0154	0.04207
	-40.0271	0.03869	-40.0158	0.0424
	-40.0268	0.03906	-40.015	0.04273
	-40.0271	0.0394	-40.0155	0.04305
	-40.0274	0.0397	-40.0157	0.04335
	-40.0266	0.03999	-40.0161	0.04366
	-40.0273	0.04026	-40.0166	0.04401
	-40.0273	0.04054	-40.016	0.04437
	-40.0272	0.04083	-40.0161	0.04472
	-40.0275	0.04113	-40.0158	0.04506
	-40.028	0.04144	-40.0162	0.0454
	-40.0277	0.04175	-40.0162	0.04573
	-40.0277	0.0421	-40.0158	0.04605
	-40.027	0.04245	-40.0164	0.04636
	-40.027	0.04278	-40.0158	0.04667
	-40.0268	0.04306	-40.0162	0.04698
	-40.0258	0.04329	-40.0175	0.04732
	-40.0268	0.04353	-40.017	0.04767
	-40.0271	0.04377	-40.0173	0.04805
	-40.0272	0.04405	-40.0179	0.0484
	-40.0269	0.04436	-40.0175	0.04873
	-40.0267	0.04464	-40.0168	0.04905
	-40.0263	0.0449	-40.0172	0.04938
	-40.0263	0.04511	-40.0166	0.04969
	-40.0268	0.04533	-40.0174	0.05002
	-40.027	0.0456	-40.0174	0.05034
	-40.0269	0.04591	-40.0174	0.05063
	-40.0261	0.04623	-40.0175	0.05096
	-40.0268	0.04651	-40.0175	0.05126
	-40.0267	0.04674	-40.0174	0.05154
	-40.0268	0.04694	-40.0171	0.05179
	-40.0283	0.04717	-40.0167	0.05203
	-40.0268	0.04746	-40.0181	0.05225
	-40.0265	0.04776	-40.0174	0.05248
	-40.0266	0.04805	-40.0184	0.05274
	-40.0271	0.04834	-40.0182	0.05299
	-40.0282	0.04862	-40.0175	0.05326
	-40.0268	0.04891	-40.0184	0.05357
	-40.0268	0.04918	-40.0178	0.05388
	-40.027	0.04943	-40.0178	0.05416
	-40.0268	0.04969	-40.0182	0.0544
	-40.0273	0.04998	-40.018	0.05466
	-40.0262	0.05024	-40.019	0.05492
	-40.0263	0.05048	-40.0188	0.05519
	-40.0276	0.05069	-40.0181	0.05547
	-40.0268	0.05089	-40.0189	0.05575
	-40.0276	0.05113	-40.019	0.05599
	-40.0271	0.05138	-40.0188	0.05621
	-40.0262	0.05164	-40.0198	0.05643
	-40.0266	0.05189	-40.0192	0.05666
	-40.0261	0.05213	-40.0196	0.05687
	-40.0268	0.05237	-40.019	0.05709
	-40.0267	0.05258	-40.0189	0.0573
	-40.0267	0.05278	-40.0195	0.05756
	-40.0273	0.05297	-40.0195	0.05781
	-40.0268	0.05318	-40.0185	0.05806
	-40.0281	0.05337	-40.019	0.05828
	-40.0279	0.05355	-40.0184	0.05844
	-40.0269	0.05376	-40.0194	0.0586
	-40.0279	0.05395	-40.0186	0.05879
	-40.0279	0.05415	-40.0189	0.05901
	-40.0281	0.05436	-40.0187	0.05924
	-40.0268	0.05456	-40.0191	0.05946
	-40.0267	0.05475	-40.0193	0.05966
	-40.0267	0.05495	-40.0198	0.05985
	-40.0269	0.05513	-40.02	0.06002
	-40.0261	0.05532	-40.0182	0.06022
	-40.0269	0.05552	-40.0187	0.06044
	-40.0271	0.05572	-40.0194	0.06066
	-40.0259	0.05591	-40.0192	0.06087
	-40.0271	0.05606	-40.0194	0.06105
	-40.0267	0.05618	-40.019	0.06122
	-40.0264	0.0563	-40.0191	0.06141
	-40.0274	0.05643	-40.0194	0.06164
	-40.0278	0.0566	-40.0184	0.06188
	-40.0266	0.0568	-40.0192	0.06212
	-40.0264	0.05697	-40.019	0.0623
	-40.0267	0.05709	-40.0206	0.06246
	-40.0265	0.05723	-40.0197	0.0626
	-40.0274	0.0574	-40.0203	0.06275
	-40.0266	0.05757	-40.0208	0.06295
	-40.0274	0.05774	-40.0199	0.06318
	-40.0281	0.05793	-40.0202	0.06344
	-40.0267	0.05809	-40.0205	0.06371
	-40.0268	0.05827	-40.0199	0.06391
	-40.0272	0.05846	-40.0187	0.06409
	-40.0265	0.05862	-40.0213	0.06428
	-40.0262	0.05877	-40.0204	0.06444
	-40.0271	0.05894	-40.0201	0.0646
	-40.0272	0.05911	-40.0212	0.06478
	-40.0266	0.0593	-40.0207	0.06497
	-40.0274	0.05948	-40.0207	0.06515
	-40.0266	0.05964	-40.0208	0.06532
	-40.0273	0.05977	-40.0196	0.06549
	-40.0271	0.05989	-40.0199	0.06564
	-40.0278	0.06	-40.0193	0.06579
	-40.0274	0.06011	-40.0196	0.06592
	-40.0279	0.06024	-40.0206	0.06603
	-40.0272	0.06036	-40.0209	0.06614
	-40.0268	0.06051	-40.0201	0.0663
	-40.0284	0.06068	-40.0201	0.06645
	-40.0273	0.06081	-40.0206	0.06662
	-40.0261	0.06095	-40.0203	0.06676
	-40.0277	0.06107	-40.0212	0.06691
	-40.0272	0.06116	-40.0202	0.06706
	-40.0262	0.06128	-40.0213	0.0672
	-40.0277	0.06139	-40.0218	0.06735
	-40.028	0.06149	-40.0203	0.0675
	-40.0265	0.06162	-40.0211	0.06768
	-40.0275	0.06177	-40.0213	0.06788
	-40.0273	0.0619	-40.0211	0.06808
	-40.0272	0.06201	-40.0203	0.06823
	-40.0267	0.0621	-40.0214	0.06835
	-40.0271	0.0622	-40.0222	0.06846
	-40.0262	0.06231	-40.0215	0.06857
	-40.027	0.06244	-40.0207	0.06868
	-40.0267	0.06258	-40.0215	0.06883
	-40.0264	0.06272	-40.0213	0.06898
	-40.0275	0.06284	-40.0205	0.06914
	-40.026	0.06296	-40.0205	0.06929
	-40.0263	0.06305	-40.0208	0.06942
	-40.0268	0.06317	-40.0216	0.06957
	-40.0264	0.06331	-40.0202	0.06969
	-40.0267	0.06345	-40.0208	0.06979
	-40.0262	0.06358	-40.0215	0.06987
	-40.0262	0.06371	-40.0211	0.06994
	-40.0269	0.06383	-40.0213	0.07004
	-40.0269	0.06397	-40.0209	0.07015
	-40.026	0.0641	-40.0219	0.07024
	-40.0269	0.06422	-40.021	0.07033
	-40.0275	0.06433	-40.021	0.07043
	-40.0268	0.06446	-40.0214	0.07056
	-40.0276	0.06459	-40.0219	0.0707
	-40.0264	0.06474	-40.0209	0.07083
	-40.0263	0.06491	-40.0219	0.07096
	-40.0278	0.06506	-40.0219	0.07107
	-40.0258	0.06519	-40.0212	0.07119
	-40.0274	0.06529	-40.0216	0.07136
	-40.0269	0.06539	-40.0219	0.0715
	-40.0272	0.0655	-40.022	0.07163
	-40.0275	0.0656	-40.0216	0.07176
	-40.026	0.06569	-40.0236	0.07187
	-40.0274	0.06579	-40.0217	0.07198
	-40.0276	0.06591	-40.0205	0.07212
	-40.0272	0.06606	-40.0217	0.07223
	-40.0269	0.06619	-40.0219	0.07233
	-40.0271	0.06627	-40.0223	0.07247
	-40.0272	0.06633	-40.0221	0.07262
	-40.0271	0.06638	-40.0214	0.07275
	-40.0264	0.06644	-40.0215	0.07287
	-40.0275	0.06651	-40.022	0.07294
	-40.0269	0.06657	-40.0214	0.07301
	-40.0268	0.06665	-40.0226	0.07309
	-40.0265	0.06676	-40.0216	0.07316
	-40.0266	0.06689	-40.0224	0.07324
	-40.0275	0.06699	-40.0219	0.07332
	-40.0271	0.06708	-40.0215	0.0734
	-40.0269	0.06715	-40.0222	0.07354
	-40.0262	0.06719	-40.0221	0.07367
	-40.0264	0.06725	-40.022	0.07379
	-40.0266	0.0673	-40.0216	0.07392
	-40.0259	0.06735	-40.0217	0.07402
	-40.0276	0.0674	-40.0219	0.07409
	-40.0271	0.06746	-40.0222	0.07418
	-40.0266	0.06753	-40.0218	0.07427
	-40.0274	0.06762	-40.0225	0.07436
	-40.027	0.0677	-40.0225	0.07446
	-40.0266	0.06777	-40.023	0.07454
	-40.0273	0.06789	-40.0223	0.07463
	-40.0277	0.06801	-40.0224	0.07475
	-40.0267	0.06813	-40.0222	0.07489
	-40.0257	0.06825	-40.0224	0.075
	-40.0271	0.06836	-40.0215	0.0751
	-40.0262	0.06844	-40.0218	0.07518
	-40.0263	0.06848	-40.0217	0.07529
	-40.0266	0.06848	-40.0226	0.07541
	-40.027	0.06849	-40.0221	0.0755
	-40.0266	0.06853	-40.0228	0.07556
	-40.0266	0.06862	-40.0228	0.07562
	-40.0271	0.06871	-40.0227	0.07569
	-40.0265	0.06881	-40.0222	0.07578
	-40.027	0.06892	-40.0215	0.07589
	-40.0277	0.069	-40.0212	0.07595
	-40.0268	0.06908	-40.0212	0.07603
	-40.0271	0.06918	-40.0226	0.07609
	-40.0265	0.06926	-40.0229	0.07614
	-40.027	0.06938	-40.0222	0.07622
	-40.0274	0.06949	-40.0215	0.07632
	-40.027	0.06958	-40.0214	0.0764
	-40.0274	0.06964	-40.0221	0.07648
	-40.0257	0.06968	-40.0223	0.07652
	-40.0262	0.06972	-40.0227	0.07656
	-40.0271	0.06975	-40.0223	0.07661
	-40.0274	0.06979	-40.0218	0.07671
	-40.0267	0.06985	-40.0227	0.07683
	-40.0265	0.06991	-40.0227	0.07698
	-40.027	0.06997	-40.0224	0.07709
	-40.0268	0.07006	-40.0232	0.0772
	-40.0264	0.07014	-40.0234	0.0773
	-40.0266	0.07024	-40.0223	0.07742
	-40.0259	0.07034	-40.0221	0.07757
	-40.0263	0.07048	-40.0222	0.07779
	-40.0264	0.07067	-40.0218	0.07803
	-40.0257	0.07088	-40.0214	0.07819
	-40.0231	0.07104	-40.0188	0.07816
	-40.0211	0.07105	-40.0174	0.07586
	-40.0194	0.06946	-40.0132	0.05638
	-40.0149	0.05389	-40.0095	-0.00107
	-40.0108	-0.00281	-40.0037	-0.05975
	-40.0039	-0.06453	-39.9967	-0.13086
	-39.9957	-0.12828	-39.9883	-0.21532
	-39.9858	-0.20566	-39.9782	-0.31654
	-39.9748	-0.29733	-39.9663	-0.43198
	-39.9617	-0.39908	-39.9527	-0.56084
	-39.9458	-0.51238	-39.9365	-0.7012
	-39.9278	-0.63567	-39.9189	-0.85067
	-39.9097	-0.76899	-39.8988	-1.01074
	-39.8864	-0.91041	-39.8779	-1.17838
	-39.8642	-1.05576	-39.8543	-1.35189
	-39.8381	-1.20571	-39.8285	-1.53065
	-39.8115	-1.35788	-39.801	-1.70634
	-39.7819	-1.50959	-39.7726	-1.87965
	-39.7509	-1.66003	-39.7424	-2.04855
	-39.719	-1.80729	-39.7116	-2.21197
	-39.6863	-1.95016	-39.6786	-2.37102
	-39.6516	-2.08677	-39.6454	-2.52295
	-39.6162	-2.21695	-39.6108	-2.66435
	-39.5793	-2.33874	-39.575	-2.798
	-39.5414	-2.45552	-39.537	-2.92443
	-39.5031	-2.56527	-39.5004	-3.04218
	-39.4647	-2.66632	-39.4622	-3.15075
	-39.4255	-2.76077	-39.4238	-3.24788
	-39.3851	-2.84888	-39.3849	-3.33786
	-39.3441	-2.93128	-39.3442	-3.41837
	-39.3031	-3.00616	-39.3046	-3.4946
	-39.2619	-3.07586	-39.2635	-3.56365
	-39.2206	-3.13715	-39.222	-3.62946
	-39.1785	-3.19241	-39.18	-3.69433
	-39.1353	-3.24551	-39.1375	-3.75319
	-39.0922	-3.29765	-39.0953	-3.80938
	-39.048	-3.34956	-39.0509	-3.85948
	-39.0039	-3.39958	-39.0079	-3.90782
	-38.9591	-3.45159	-38.9619	-3.95508
	-38.9142	-3.49857	-38.9172	-4.00117
	-38.8684	-3.54496	-38.8715	-4.04573
	-38.8214	-3.58872	-38.8262	-4.08938
	-38.7741	-3.63168	-38.7786	-4.13604
	-38.728	-3.67478	-38.7314	-4.17806
	-38.6791	-3.71914	-38.6822	-4.22161
	-38.6311	-3.75952	-38.6345	-4.26405
	-38.5814	-3.79904	-38.5845	-4.30346
	-38.5315	-3.83577	-38.5356	-4.34611
	-38.4815	-3.87467	-38.4853	-4.38513
	-38.4309	-3.91461	-38.4347	-4.4222
	-38.38	-3.9512	-38.3848	-4.45922
	-38.328	-3.98626	-38.3322	-4.49213
	-38.2768	-4.02099	-38.2793	-4.52208
	-38.2248	-4.05231	-38.2276	-4.55323
	-38.1721	-4.08403	-38.1742	-4.58024
	-38.119	-4.11239	-38.1221	-4.60801
	-38.0648	-4.13955	-38.0689	-4.63332
	-38.0117	-4.16507	-38.0141	-4.65592
	-37.9573	-4.19085	-37.9604	-4.67598
	-37.903	-4.21232	-37.9065	-4.69225
	-37.8491	-4.23325	-37.8507	-4.70583
	-37.793	-4.2496	-37.7963	-4.71957
	-37.7383	-4.26685	-37.7418	-4.73349
	-37.6828	-4.28268	-37.6853	-4.74581
	-37.6277	-4.29613	-37.6304	-4.75815
	-37.5722	-4.30794	-37.5739	-4.76524
	-37.5154	-4.3201	-37.5173	-4.77227
	-37.4599	-4.33023	-37.4607	-4.77987
	-37.4032	-4.33863	-37.4044	-4.78588
	-37.3467	-4.34939	-37.3478	-4.79232
	-37.2899	-4.35761	-37.2906	-4.79582
	-37.2315	-4.36754	-37.232	-4.79655
	-37.1749	-4.3764	-37.1756	-4.79886
	-37.1166	-4.38195	-37.1175	-4.80254
	-37.059	-4.38822	-37.0583	-4.80555
	-37.0007	-4.3933	-37.0014	-4.80794
	-36.9428	-4.39779	-36.9423	-4.80892
	-36.8843	-4.40311	-36.8832	-4.80888
	-36.8254	-4.41071	-36.8245	-4.80901
	-36.7659	-4.41627	-36.7645	-4.80879
	-36.7074	-4.42052	-36.7068	-4.80914
	-36.648	-4.42105	-36.646	-4.80895
	-36.5883	-4.42297	-36.5866	-4.80785
	-36.529	-4.42414	-36.5275	-4.80489
	-36.4689	-4.42752	-36.4671	-4.8006
	-36.4099	-4.42956	-36.4074	-4.79721
	-36.3491	-4.43018	-36.3466	-4.79593
	-36.2899	-4.4312	-36.2866	-4.79189
	-36.2288	-4.43073	-36.2264	-4.78683
	-36.1686	-4.43017	-36.1646	-4.7808
	-36.1071	-4.43015	-36.1037	-4.77552
	-36.0463	-4.42971	-36.0436	-4.76933
	-35.9869	-4.42938	-35.982	-4.76422
	-35.925	-4.42917	-35.9213	-4.75742
	-35.8641	-4.42457	-35.86	-4.75165
	-35.8029	-4.42369	-35.7983	-4.74731
	-35.7422	-4.42018	-35.7365	-4.74245
	-35.6805	-4.41645	-35.676	-4.73598
	-35.6191	-4.4135	-35.6136	-4.72865
	-35.5568	-4.41031	-35.5518	-4.72025
	-35.4944	-4.40674	-35.4903	-4.71331
	-35.4341	-4.40304	-35.428	-4.70848
	-35.3713	-4.40102	-35.3663	-4.70143
	-35.3096	-4.39703	-35.3036	-4.69259
	-35.247	-4.39397	-35.2414	-4.68301
	-35.1852	-4.39099	-35.1783	-4.67432
	-35.1222	-4.38824	-35.1155	-4.66671
	-35.0602	-4.38508	-35.0534	-4.65967
	-34.9969	-4.38087	-34.991	-4.65172
	-34.9353	-4.37745	-34.9275	-4.64262
	-34.8715	-4.37329	-34.8649	-4.63473
	-34.8089	-4.36913	-34.8014	-4.62813
	-34.7462	-4.36473	-34.7392	-4.62127
	-34.6836	-4.35982	-34.6756	-4.61338
	-34.6206	-4.35337	-34.6128	-4.60355
	-34.5569	-4.34755	-34.5498	-4.59363
	-34.4937	-4.34274	-34.4862	-4.58322
	-34.4305	-4.33812	-34.4235	-4.57445
	-34.367	-4.3344	-34.3594	-4.56542
	-34.3046	-4.33148	-34.2951	-4.55622
	-34.2406	-4.32737	-34.2331	-4.54704
	-34.1778	-4.32248	-34.1692	-4.53813
	-34.114	-4.31613	-34.1057	-4.53042
	-34.0499	-4.30846	-34.0425	-4.52253
	-33.9862	-4.30223	-33.9785	-4.51339
	-33.9221	-4.29594	-33.9145	-4.50335
	-33.8584	-4.29007	-33.851	-4.49374
	-33.7954	-4.28494	-33.7863	-4.48557
	-33.7305	-4.27878	-33.7227	-4.4776
	-33.6666	-4.27232	-33.6585	-4.47034
	-33.6025	-4.26709	-33.5942	-4.46322
	-33.5392	-4.26105	-33.5313	-4.45491
	-33.4751	-4.25545	-33.4659	-4.44615
	-33.4106	-4.24926	-33.4022	-4.43757
	-33.347	-4.2433	-33.3387	-4.42909
	-33.2822	-4.23626	-33.2743	-4.42159
	-33.218	-4.23111	-33.2092	-4.41358
	-33.1539	-4.22586	-33.1446	-4.40572
	-33.0904	-4.2215	-33.0799	-4.39624
	-33.0248	-4.21577	-33.0167	-4.38902
	-32.9599	-4.21151	-32.9518	-4.3834
	-32.8955	-4.20667	-32.8874	-4.37573
	-32.8313	-4.20155	-32.8226	-4.36778
	-32.7679	-4.19687	-32.7573	-4.35829
	-32.7011	-4.19237	-32.6925	-4.3504
	-32.638	-4.18695	-32.6286	-4.34487
	-32.5731	-4.18229	-32.5637	-4.33869
	-32.508	-4.17714	-32.4991	-4.32977
	-32.443	-4.17083	-32.4347	-4.32323
	-32.3784	-4.16588	-32.3703	-4.31662
	-32.3149	-4.16095	-32.3046	-4.30957
	-32.2489	-4.15652	-32.2404	-4.30326
	-32.1844	-4.15286	-32.1755	-4.29497
	-32.1185	-4.14718	-32.1098	-4.2866
	-32.0538	-4.14092	-32.0455	-4.27818
	-31.9894	-4.1341	-31.9811	-4.27138
	-31.924	-4.12834	-31.9156	-4.26461
	-31.8598	-4.12456	-31.8513	-4.25982
	-31.7946	-4.12122	-31.7855	-4.25338
	-31.7289	-4.11788	-31.7211	-4.24726
	-31.6638	-4.11481	-31.6551	-4.24282
	-31.5984	-4.11096	-31.5905	-4.23555
	-31.5336	-4.10612	-31.5253	-4.2295
	-31.468	-4.10251	-31.4603	-4.22436
	-31.403	-4.09911	-31.3954	-4.21809
	-31.3374	-4.09476	-31.3295	-4.21446
	-31.2724	-4.09028	-31.2654	-4.20962
	-31.2079	-4.08538	-31.1994	-4.20245
	-31.1424	-4.08079	-31.1347	-4.19371
	-31.0773	-4.0774	-31.0698	-4.1871
	-31.0115	-4.07422	-31.0041	-4.1822
	-30.9459	-4.07023	-30.9374	-4.17875
	-30.8813	-4.06546	-30.8726	-4.17509
	-30.8162	-4.06028	-30.8075	-4.17001
	-30.75	-4.0551	-30.7424	-4.16482
	-30.6842	-4.05078	-30.676	-4.15833
	-30.6186	-4.04709	-30.612	-4.15211
	-30.5538	-4.04441	-30.5469	-4.14776
	-30.4877	-4.0418	-30.4814	-4.14488
	-30.423	-4.03903	-30.4157	-4.14144
	-30.3567	-4.03598	-30.3496	-4.13638
	-30.2917	-4.03352	-30.2838	-4.13007
	-30.2257	-4.03126	-30.2192	-4.12358
	-30.1612	-4.02898	-30.1535	-4.11863
	-30.0943	-4.02581	-30.0881	-4.11389
	-30.028	-4.02146	-30.0229	-4.10971
	-29.964	-4.01692	-29.9574	-4.10501
	-29.8971	-4.01314	-29.8919	-4.09994
	-29.8321	-4.01087	-29.8261	-4.09495
	-29.7666	-4.00864	-29.7609	-4.09266
	-29.7006	-4.00681	-29.6956	-4.08996
	-29.6348	-4.00446	-29.6288	-4.08699
	-29.5685	-4.00125	-29.5642	-4.08375
	-29.5042	-3.99784	-29.4979	-4.07933
	-29.4381	-3.99426	-29.4321	-4.07434
	-29.3723	-3.99173	-29.3659	-4.07092
	-29.3065	-3.98954	-29.3006	-4.06754
	-29.2406	-3.98705	-29.2364	-4.06465
	-29.1751	-3.98461	-29.1699	-4.06245
	-29.1094	-3.98196	-29.1047	-4.05988
	-29.0431	-3.98	-29.0381	-4.05722
	-28.977	-3.97831	-28.9723	-4.05423
	-28.9115	-3.97649	-28.907	-4.05127
	-28.8454	-3.97456	-28.8413	-4.04835
	-28.7794	-3.97264	-28.7749	-4.04477
	-28.7138	-3.97056	-28.7093	-4.04152
	-28.6471	-3.96867	-28.6437	-4.03883
	-28.5819	-3.96708	-28.5775	-4.03644
	-28.5164	-3.96599	-28.5111	-4.03361
	-28.4504	-3.96482	-28.4466	-4.03024
	-28.3843	-3.9633	-28.3804	-4.0272
	-28.3189	-3.96162	-28.315	-4.02427
	-28.2514	-3.95955	-28.2481	-4.0214
	-28.1857	-3.95757	-28.1827	-4.01894
	-28.1204	-3.95605	-28.1169	-4.01603
	-28.0535	-3.95438	-28.051	-4.01281
	-27.9879	-3.95276	-27.9849	-4.00953
	-27.9217	-3.95144	-27.9193	-4.00583
	-27.8562	-3.94957	-27.8541	-4.00311
	-27.7902	-3.94765	-27.7882	-4.00117
	-27.724	-3.9459	-27.722	-3.99875
	-27.6581	-3.94419	-27.6556	-3.99629
	-27.5917	-3.94253	-27.59	-3.99401
	-27.5258	-3.94121	-27.5226	-3.99153
	-27.4603	-3.93987	-27.4578	-3.98961
	-27.3943	-3.93829	-27.3923	-3.98788
	-27.3275	-3.93675	-27.326	-3.9863
	-27.2618	-3.93528	-27.2609	-3.98492
	-27.1952	-3.93405	-27.1945	-3.98324
	-27.1295	-3.93298	-27.128	-3.98137
	-27.0634	-3.93212	-27.0623	-3.98007
	-26.9962	-3.93145	-26.9967	-3.97847
	-26.9298	-3.93045	-26.9303	-3.97658
	-26.8644	-3.92941	-26.8644	-3.97472
	-26.7974	-3.92848	-26.7983	-3.97302
	-26.7317	-3.92761	-26.7321	-3.9716
	-26.6655	-3.92698	-26.6666	-3.97013
	-26.5996	-3.92624	-26.6005	-3.96852
	-26.5335	-3.9253	-26.5347	-3.96679
	-26.4678	-3.92413	-26.4689	-3.96541
	-26.4009	-3.92302	-26.4027	-3.96422
	-26.3346	-3.92195	-26.3366	-3.96322
	-26.2679	-3.92119	-26.2695	-3.96171
	-26.2025	-3.92049	-26.2036	-3.96051
	-26.1365	-3.91947	-26.1386	-3.95948
	-26.0701	-3.91825	-26.0716	-3.95847
	-26.0042	-3.91689	-26.0065	-3.9577
	-25.9372	-3.91552	-25.9398	-3.95688
	-25.8714	-3.91471	-25.8738	-3.9559
	-25.8048	-3.91405	-25.8075	-3.95472
	-25.7388	-3.91335	-25.7421	-3.95362
	-25.6726	-3.91278	-25.6753	-3.95243
	-25.6068	-3.91226	-25.6097	-3.95152
	-25.5396	-3.91163	-25.5429	-3.95041
	-25.4737	-3.91087	-25.477	-3.94922
	-25.4079	-3.91007	-25.4107	-3.94844
	-25.341	-3.90956	-25.3443	-3.94775
	-25.2746	-3.90925	-25.2796	-3.94712
	-25.2088	-3.90855	-25.2126	-3.9465
	-25.1421	-3.90812	-25.1458	-3.94571
	-25.0763	-3.9078	-25.0797	-3.94472
	-25.0094	-3.90744	-25.0144	-3.94382
	-24.9434	-3.90711	-24.9479	-3.94321
	-24.8775	-3.90676	-24.8814	-3.94251
	-24.8105	-3.90643	-24.815	-3.94196
	-24.745	-3.9061	-24.7493	-3.94158
	-24.6778	-3.90579	-24.6837	-3.94103
	-24.6108	-3.90547	-24.6169	-3.94036
	-24.5457	-3.90512	-24.5515	-3.93973
	-24.4802	-3.90475	-24.4854	-3.93914
	-24.413	-3.90437	-24.4178	-3.93879
	-24.3471	-3.904	-24.3529	-3.93838
	-24.28	-3.90364	-24.2862	-3.93777
	-24.2142	-3.90328	-24.2197	-3.93687
	-24.1482	-3.90294	-24.1538	-3.93605
	-24.0814	-3.90261	-24.086	-3.93555
	-24.0143	-3.9023	-24.0214	-3.93522
	-23.9473	-3.90199	-23.9555	-3.93456
	-23.8817	-3.90168	-23.8893	-3.93425
	-23.8162	-3.90136	-23.8236	-3.93392
	-23.7496	-3.90103	-23.7564	-3.93346
	-23.6821	-3.90073	-23.6895	-3.93307
	-23.6159	-3.9004	-23.6235	-3.93272
	-23.5497	-3.90007	-23.5579	-3.93237
	-23.4843	-3.89975	-23.4916	-3.93202
	-23.4178	-3.89941	-23.4258	-3.93167
	-23.3508	-3.89908	-23.3596	-3.93125
	-23.2846	-3.89878	-23.292	-3.93076
	-23.2186	-3.89846	-23.2263	-3.93044
	-23.1518	-3.89815	-23.1594	-3.93011
	-23.0852	-3.89786	-23.0941	-3.92979
	-23.0188	-3.89754	-23.0265	-3.92944
	-22.9528	-3.89723	-22.961	-3.92904
	-22.8859	-3.89691	-22.8945	-3.92868
	-22.8193	-3.8966	-22.8276	-3.92834
	-22.7532	-3.8963	-22.7621	-3.92801
	-22.687	-3.89603	-22.6962	-3.92767
	-22.6204	-3.89579	-22.6291	-3.92734
	-22.5544	-3.89554	-22.5635	-3.92699
	-22.4867	-3.89529	-22.4972	-3.92664
	-22.4216	-3.89504	-22.4308	-3.9263
	-22.3543	-3.8948	-22.3643	-3.92596
	-22.289	-3.89456	-22.2992	-3.9256
	-22.222	-3.89434	-22.2321	-3.92524
	-22.1551	-3.8941	-22.1662	-3.9249
	-22.0894	-3.89385	-22.0994	-3.92454
	-22.0226	-3.89361	-22.0326	-3.92421
	-21.9567	-3.89338	-21.9666	-3.92389
	-21.8887	-3.89319	-21.8997	-3.92358
	-21.8246	-3.89303	-21.8337	-3.92331
	-21.7559	-3.89288	-21.7678	-3.92301
	-21.6904	-3.89273	-21.7007	-3.92271
	-21.6232	-3.89255	-21.635	-3.92241
	-21.5572	-3.89237	-21.5684	-3.92214
	-21.4906	-3.89221	-21.5023	-3.92188
	-21.4246	-3.89205	-21.4363	-3.92161
	-21.3581	-3.89191	-21.37	-3.92137
	-21.2914	-3.89179	-21.3031	-3.92114
	-21.2251	-3.89167	-21.2368	-3.92091
	-21.1592	-3.89154	-21.1713	-3.92068
	-21.0922	-3.89142	-21.1039	-3.92042
	-21.0256	-3.89132	-21.0377	-3.92014
	-20.9595	-3.89124	-20.9713	-3.9199
	-20.8918	-3.89116	-20.9041	-3.9197
	-20.8263	-3.89109	-20.8391	-3.91951
	-20.7592	-3.891	-20.7715	-3.91932
	-20.6924	-3.89092	-20.7061	-3.9191
	-20.626	-3.89084	-20.6394	-3.91887
	-20.56	-3.89076	-20.5733	-3.91865
	-20.4928	-3.89069	-20.5066	-3.91844
	-20.4271	-3.89062	-20.4404	-3.91824
	-20.3597	-3.89056	-20.3733	-3.91806
	-20.2939	-3.89052	-20.3071	-3.91791
	-20.2273	-3.89048	-20.2407	-3.91778
	-20.1608	-3.89049	-20.1734	-3.91763
	-20.0946	-3.8905	-20.1074	-3.91747
	-20.0276	-3.89046	-20.0409	-3.91727
	-19.9612	-3.89039	-19.9743	-3.91706
	-19.8942	-3.89033	-19.9077	-3.9169
	-19.8281	-3.8903	-19.8416	-3.91678
	-19.7614	-3.8903	-19.7757	-3.9167
	-19.6953	-3.89032	-19.7096	-3.9166
	-19.6292	-3.89035	-19.6422	-3.91648
	-19.5629	-3.89038	-19.5764	-3.91631
	-19.4954	-3.8904	-19.5103	-3.91613
	-19.4292	-3.89045	-19.4433	-3.91596
	-19.3623	-3.89048	-19.3776	-3.91583
	-19.297	-3.89053	-19.3115	-3.91568
	-19.23	-3.89059	-19.2444	-3.91555
	-19.1617	-3.89065	-19.178	-3.91544
	-19.0956	-3.89072	-19.1117	-3.91532
	-19.0298	-3.8908	-19.0448	-3.9152
	-18.9636	-3.89087	-18.9791	-3.91512
	-18.8969	-3.89097	-18.9114	-3.91505
	-18.8299	-3.89106	-18.8459	-3.91499
	-18.7639	-3.89115	-18.7797	-3.91494
	-18.6965	-3.89127	-18.7122	-3.91489
	-18.6299	-3.8914	-18.6459	-3.91485
	-18.5633	-3.89151	-18.5796	-3.91484
	-18.4977	-3.89161	-18.5131	-3.91483
	-18.4307	-3.89169	-18.4463	-3.91482
	-18.3644	-3.89178	-18.3795	-3.91479
	-18.2973	-3.89192	-18.3135	-3.91476
	-18.2311	-3.8921	-18.2474	-3.91474
	-18.1644	-3.89228	-18.1797	-3.91473
	-18.0975	-3.89254	-18.1127	-3.91473
	-18.0311	-3.89277	-18.0473	-3.91471
	-17.9645	-3.89295	-17.981	-3.91472
	-17.8985	-3.89312	-17.9145	-3.91474
	-17.8307	-3.89325	-17.8477	-3.91475
	-17.7651	-3.89337	-17.7812	-3.91475
	-17.6987	-3.8935	-17.7151	-3.91474
	-17.6312	-3.89364	-17.6485	-3.91473
	-17.5653	-3.89379	-17.5825	-3.91473
	-17.4986	-3.89398	-17.5158	-3.91474
	-17.4311	-3.89417	-17.4491	-3.91473
	-17.3653	-3.89433	-17.383	-3.91475
	-17.2988	-3.89449	-17.3166	-3.91475
	-17.2321	-3.89465	-17.25	-3.91475
	-17.1657	-3.89481	-17.184	-3.91475
	-17.0994	-3.89498	-17.1166	-3.91476
	-17.0323	-3.89517	-17.0505	-3.91478
	-16.9666	-3.89539	-16.983	-3.9148
	-16.8993	-3.89563	-16.9165	-3.91484
	-16.8333	-3.89588	-16.8497	-3.91489
	-16.7663	-3.89612	-16.7836	-3.91494
	-16.7007	-3.89634	-16.7168	-3.91501
	-16.6336	-3.89657	-16.6507	-3.9151
	-16.5665	-3.89679	-16.5838	-3.91521
	-16.5005	-3.89703	-16.5179	-3.91536
	-16.4334	-3.89729	-16.4506	-3.91549
	-16.3664	-3.89756	-16.3842	-3.91562
	-16.2991	-3.89787	-16.3188	-3.91572
	-16.2334	-3.89821	-16.2513	-3.91582
	-16.1664	-3.89858	-16.1852	-3.91593
	-16.0997	-3.8989	-16.1181	-3.91604
	-16.033	-3.89921	-16.0522	-3.91615
	-15.9675	-3.89956	-15.9844	-3.91626
	-15.8993	-3.8999	-15.9192	-3.91637
	-15.8325	-3.90022	-15.852	-3.91652
	-15.7665	-3.90057	-15.7859	-3.91668
	-15.6998	-3.90095	-15.7195	-3.91687
	-15.6333	-3.90132	-15.6522	-3.91703
	-15.5667	-3.90167	-15.5868	-3.91713
	-15.5004	-3.90201	-15.5198	-3.91723
	-15.4332	-3.90233	-15.4531	-3.91736
	-15.3668	-3.90263	-15.3866	-3.91748
	-15.3007	-3.90293	-15.3204	-3.91764
	-15.2346	-3.90323	-15.2532	-3.91782
	-15.1666	-3.90352	-15.1879	-3.91795
	-15.1012	-3.90381	-15.1215	-3.91809
	-15.0348	-3.90408	-15.0542	-3.91825
	-14.968	-3.90438	-14.9875	-3.91841
	-14.9022	-3.9047	-14.9214	-3.91859
	-14.8344	-3.90501	-14.854	-3.91877
	-14.7687	-3.90532	-14.7873	-3.91897
	-14.7014	-3.90563	-14.722	-3.91919
	-14.6344	-3.90596	-14.654	-3.91942
	-14.5679	-3.90647	-14.5881	-3.91965
	-14.5011	-3.90729	-14.5215	-3.91987
	-14.4341	-3.908	-14.4546	-3.9201
	-14.3672	-3.90861	-14.3884	-3.92034
	-14.3016	-3.90907	-14.3216	-3.92058
	-14.2332	-3.90943	-14.2555	-3.9208
	-14.1678	-3.90982	-14.1884	-3.92101
	-14.1015	-3.91021	-14.1222	-3.92124
	-14.0349	-3.91071	-14.0561	-3.92149
	-13.9686	-3.91123	-13.9892	-3.92175
	-13.902	-3.91167	-13.9224	-3.92203
	-13.8353	-3.91207	-13.8557	-3.92229
	-13.7694	-3.91249	-13.7888	-3.92253
	-13.7023	-3.91294	-13.7221	-3.92278
	-13.6351	-3.91337	-13.6567	-3.92304
	-13.569	-3.91379	-13.59	-3.92332
	-13.5015	-3.91421	-13.5218	-3.92361
	-13.4353	-3.91466	-13.4561	-3.9239
	-13.3682	-3.91531	-13.3891	-3.92419
	-13.302	-3.91601	-13.3228	-3.92446
	-13.2353	-3.91651	-13.2567	-3.92475
	-13.1683	-3.91706	-13.1903	-3.92504
	-13.1018	-3.91769	-13.1231	-3.92534
	-13.0357	-3.91829	-13.0567	-3.92564
	-12.9682	-3.91892	-12.989	-3.92593
	-12.9023	-3.91948	-12.923	-3.92621
	-12.8356	-3.91995	-12.8568	-3.9265
	-12.7694	-3.92048	-12.7902	-3.92681
	-12.7027	-3.92102	-12.7241	-3.92711
	-12.635	-3.9215	-12.6568	-3.9274
	-12.5694	-3.922	-12.5903	-3.92769
	-12.5027	-3.92249	-12.5242	-3.92798
	-12.4354	-3.92298	-12.4576	-3.92832
	-12.368	-3.92348	-12.391	-3.92869
	-12.3023	-3.924	-12.3244	-3.92906
	-12.2353	-3.92449	-12.2581	-3.92941
	-12.1695	-3.92498	-12.1907	-3.92978
	-12.1024	-3.92546	-12.1239	-3.93021
	-12.0358	-3.92594	-12.0573	-3.93074
	-11.9694	-3.92645	-11.9914	-3.93116
	-11.903	-3.92693	-11.9252	-3.93163
	-11.8365	-3.92739	-11.8584	-3.93202
	-11.7695	-3.92783	-11.7915	-3.93241
	-11.7034	-3.92825	-11.7252	-3.9328
	-11.6358	-3.92865	-11.6586	-3.93318
	-11.5699	-3.92904	-11.5929	-3.93357
	-11.5038	-3.92939	-11.5257	-3.934
	-11.4366	-3.92972	-11.4596	-3.93462
	-11.37	-3.93002	-11.3925	-3.93507
	-11.3034	-3.9303	-11.3262	-3.93549
	-11.237	-3.93055	-11.2598	-3.93586
	-11.1705	-3.93083	-11.1928	-3.93619
	-11.1038	-3.9311	-11.1268	-3.93649
	-11.0374	-3.93138	-11.0605	-3.93681
	-10.9695	-3.93167	-10.9932	-3.93714
	-10.9038	-3.93192	-10.9272	-3.9375
	-10.8378	-3.93217	-10.8603	-3.93787
	-10.7702	-3.93241	-10.7941	-3.93826
	-10.7048	-3.93266	-10.7274	-3.93866
	-10.6365	-3.93289	-10.6604	-3.93904
	-10.5706	-3.93311	-10.5937	-3.93941
	-10.503	-3.9333	-10.5274	-3.93976
	-10.4378	-3.93347	-10.4611	-3.94016
	-10.3709	-3.93365	-10.3936	-3.94056
	-10.3043	-3.93383	-10.3267	-3.94093
	-10.2375	-3.93401	-10.2607	-3.94128
	-10.1713	-3.93415	-10.1942	-3.94162
	-10.1042	-3.9343	-10.1274	-3.942
	-10.0383	-3.93448	-10.0619	-3.94242
	-9.97142	-3.93467	-9.99393	-3.94284
	-9.90493	-3.93488	-9.92766	-3.94323
	-9.83715	-3.93505	-9.8604	-3.9436
	-9.77024	-3.9352	-9.79496	-3.94397
	-9.70462	-3.93535	-9.72771	-3.94437
	-9.63825	-3.93552	-9.66047	-3.94475
	-9.57066	-3.93568	-9.59357	-3.94513
	-9.50482	-3.93584	-9.52779	-3.94553
	-9.43729	-3.93601	-9.46141	-3.94591
	-9.37094	-3.93619	-9.394	-3.94629
	-9.30444	-3.93639	-9.32863	-3.94667
	-9.23762	-3.93662	-9.26116	-3.94704
	-9.17152	-3.93683	-9.19523	-3.94742
	-9.10391	-3.93703	-9.12891	-3.94781
	-9.03733	-3.93724	-9.06182	-3.94822
	-8.97076	-3.93748	-8.99424	-3.94863
	-8.90459	-3.93774	-8.92859	-3.94902
	-8.83858	-3.938	-8.86195	-3.94943
	-8.77147	-3.93823	-8.79477	-3.94986
	-8.70484	-3.93842	-8.72859	-3.95031
	-8.63808	-3.93857	-8.66219	-3.95082
	-8.57152	-3.93875	-8.59568	-3.95135
	-8.50498	-3.93896	-8.52914	-3.95183
	-8.43772	-3.9392	-8.46229	-3.95228
	-8.37153	-3.93947	-8.39527	-3.9527
	-8.30545	-3.93975	-8.32933	-3.95318
	-8.23862	-3.94005	-8.26244	-3.95379
	-8.17172	-3.94036	-8.19551	-3.95466
	-8.10513	-3.94072	-8.12884	-3.95578
	-8.03898	-3.94109	-8.06119	-3.95646
	-7.97192	-3.94156	-7.99633	-3.95703
	-7.90522	-3.94198	-7.92867	-3.95756
	-7.83798	-3.94233	-7.86279	-3.95817
	-7.77179	-3.94271	-7.7953	-3.95914
	-7.70496	-3.94336	-7.72986	-3.95979
	-7.6386	-3.94432	-7.66296	-3.96028
	-7.57131	-3.94523	-7.59571	-3.96077
	-7.50449	-3.94585	-7.52897	-3.96127
	-7.43734	-3.94641	-7.46193	-3.96187
	-7.37052	-3.94687	-7.39601	-3.96265
	-7.30517	-3.94765	-7.32886	-3.96337
	-7.23809	-3.9485	-7.26167	-3.96393
	-7.17168	-3.94923	-7.19537	-3.96449
	-7.10472	-3.95	-7.128	-3.96502
	-7.03801	-3.95073	-7.0625	-3.96557
	-6.97168	-3.95156	-6.9954	-3.96611
	-6.90482	-3.95266	-6.92875	-3.96664
	-6.83768	-3.95365	-6.86235	-3.96714
	-6.77201	-3.95421	-6.79547	-3.96764
	-6.70523	-3.95467	-6.72883	-3.96815
	-6.63747	-3.95517	-6.6632	-3.96868
	-6.57249	-3.95583	-6.59609	-3.9692
	-6.50471	-3.95692	-6.52919	-3.96981
	-6.43764	-3.95831	-6.46311	-3.97035
	-6.37228	-3.95952	-6.3962	-3.97088
	-6.30466	-3.96038	-6.32925	-3.97139
	-6.23836	-3.96101	-6.26243	-3.97188
	-6.1722	-3.96157	-6.19655	-3.9724
	-6.10562	-3.96207	-6.12953	-3.97292
	-6.03822	-3.96283	-6.06218	-3.97345
	-5.97244	-3.9635	-5.99658	-3.97398
	-5.90501	-3.96408	-5.92988	-3.97455
	-5.83885	-3.96492	-5.86308	-3.97531
	-5.77216	-3.96614	-5.79608	-3.97598
	-5.70536	-3.96787	-5.72986	-3.97652
	-5.63858	-3.96951	-5.66309	-3.9771
	-5.57182	-3.97078	-5.5958	-3.97767
	-5.50558	-3.9718	-5.52987	-3.97822
	-5.43864	-3.97261	-5.46297	-3.97887
	-5.37253	-3.97327	-5.3952	-3.97955
	-5.30505	-3.97439	-5.32975	-3.98014
	-5.23817	-3.976	-5.26205	-3.98087
	-5.17142	-3.97737	-5.19636	-3.98178
	-5.10413	-3.97863	-5.12942	-3.98271
	-5.03799	-3.97976	-5.06299	-3.9838
	-4.97153	-3.98067	-4.99609	-3.98469
	-4.9045	-3.98192	-4.92875	-3.98535
	-4.83838	-3.98354	-4.86235	-3.98593
	-4.77127	-3.98537	-4.79613	-3.98654
	-4.70509	-3.98683	-4.72923	-3.98714
	-4.63773	-3.98771	-4.6613	-3.98773
	-4.57082	-3.98824	-4.59613	-3.98831
	-4.50458	-3.9887	-4.52923	-3.98887
	-4.43811	-3.98926	-4.46329	-3.98945
	-4.37148	-3.99	-4.39622	-3.99003
	-4.30507	-3.99092	-4.33027	-3.99061
	-4.23846	-3.99165	-4.2625	-3.99121
	-4.17152	-3.99236	-4.19581	-3.99181
	-4.10391	-3.99305	-4.129	-3.99241
	-4.03772	-3.99375	-4.06233	-3.99301
	-3.97139	-3.99444	-3.99599	-3.99359
	-3.905	-3.99519	-3.92937	-3.99419
	-3.83898	-3.99628	-3.86236	-3.99479
	-3.77181	-3.99787	-3.79611	-3.99539
	-3.70523	-3.99956	-3.72842	-3.99597
	-3.63881	-4.001	-3.66247	-3.99675
	-3.57217	-4.00199	-3.59508	-3.99758
	-3.5054	-4.00313	-3.52958	-3.99822
	-3.43876	-4.00494	-3.46296	-3.99891
	-3.37168	-4.00715	-3.39635	-3.99951
	-3.30533	-4.00864	-3.32961	-4.0001
	-3.23814	-4.00952	-3.26145	-4.00072
	-3.17161	-4.01043	-3.1963	-4.00135
	-3.10505	-4.01138	-3.12941	-4.00195
	-3.03864	-4.01269	-3.06306	-4.00256
	-2.97267	-4.01393	-2.99645	-4.00315
	-2.90534	-4.01501	-2.92944	-4.00375
	-2.83907	-4.01622	-2.86268	-4.00436
	-2.77243	-4.01784	-2.79561	-4.00496
	-2.70585	-4.02015	-2.72947	-4.00567
	-2.63867	-4.02231	-2.66263	-4.00648
	-2.57246	-4.02373	-2.59665	-4.00732
	-2.50625	-4.02538	-2.53018	-4.0082
	-2.43899	-4.02698	-2.463	-4.00936
	-2.37189	-4.02879	-2.3963	-4.0106
	-2.30613	-4.03085	-2.32947	-4.01181
	-2.2388	-4.03224	-2.26238	-4.01263
	-2.17127	-4.03326	-2.19515	-4.01324
	-2.10598	-4.03461	-2.12855	-4.01384
	-2.03927	-4.03599	-2.06287	-4.01447
	-1.9717	-4.03791	-1.99688	-4.01509
	-1.90532	-4.04005	-1.92891	-4.01583
	-1.83823	-4.04154	-1.86255	-4.01645
	-1.77237	-4.0426	-1.79608	-4.01706
	-1.70475	-4.0438	-1.7291	-4.01768
	-1.63808	-4.04504	-1.66191	-4.0183
	-1.57128	-4.04611	-1.5948	-4.01893
	-1.50464	-4.04711	-1.52881	-4.01954
	-1.43858	-4.04786	-1.46255	-4.02014
	-1.37171	-4.04905	-1.39543	-4.02075
	-1.30461	-4.05072	-1.32998	-4.02139
	-1.23833	-4.05231	-1.26089	-4.02215
	-1.17233	-4.05338	-1.19519	-4.023
	-1.10586	-4.05429	-1.12826	-4.02362
	-1.03813	-4.05511	-1.06208	-4.0242
	-0.9721	-4.05596	-0.99543	-4.02479
	-0.9053	-4.05674	-0.92822	-4.02539
	-0.83827	-4.05748	-0.86187	-4.02605
	-0.77142	-4.05812	-0.79461	-4.02683
	-0.70578	-4.05873	-0.72915	-4.02772
	-0.63837	-4.05944	-0.66189	-4.0287
	-0.57223	-4.06028	-0.59513	-4.02935
	-0.50517	-4.06135	-0.52969	-4.02999
	-0.43923	-4.06246	-0.462	-4.03064
	-0.37274	-4.06338	-0.39505	-4.0313
	-0.30571	-4.06395	-0.32933	-4.0322
	-0.23853	-4.06457	-0.26233	-4.0329
	-0.17189	-4.06544	-0.19606	-4.03385
	-0.10468	-4.06654	-0.1292	-4.03504
	-0.0396	-4.06751	-0.06219	-4.03637
	0.0279	-4.06841	0.00393	-4.03737
	0.09519	-4.06945	0.07094	-4.03843
	0.1611	-4.07049	0.13736	-4.03914
	0.22775	-4.07186	0.20437	-4.04022
	0.2951	-4.07283	0.27062	-4.04203
	0.36153	-4.07347	0.33744	-4.04365
	0.42802	-4.07415	0.40449	-4.04509
	0.49482	-4.07494	0.4706	-4.04637
	0.56199	-4.07565	0.53658	-4.04723
	0.62831	-4.07642	0.60354	-4.04867
	0.69584	-4.07738	0.67077	-4.05009
	0.76208	-4.07825	0.73784	-4.05138
	0.82834	-4.07899	0.80534	-4.05253
	0.89573	-4.07966	0.87014	-4.05329
	0.96127	-4.08018	0.9378	-4.05424
	1.02885	-4.08071	1.00458	-4.05553
	1.09567	-4.08124	1.07172	-4.05656
	1.16162	-4.08189	1.13809	-4.05759
	1.22836	-4.08268	1.20403	-4.05842
	1.29557	-4.0833	1.27083	-4.05916
	1.36266	-4.08386	1.33831	-4.06018
	1.42832	-4.08437	1.40525	-4.06085
	1.495	-4.08488	1.47138	-4.06147
	1.56103	-4.08542	1.53794	-4.06206
	1.62914	-4.08604	1.60481	-4.06269
	1.69578	-4.08665	1.67141	-4.06341
	1.76253	-4.08721	1.7386	-4.06401
	1.82946	-4.08775	1.80424	-4.06461
	1.89533	-4.08827	1.87267	-4.06519
	1.96236	-4.08887	1.93735	-4.06577
	2.0292	-4.08999	2.00473	-4.06637
	2.09615	-4.09121	2.07096	-4.06697
	2.16213	-4.09213	2.13817	-4.0677
	2.22939	-4.09285	2.20525	-4.06833
	2.29574	-4.09352	2.27161	-4.06893
	2.36307	-4.0945	2.33811	-4.06952
	2.42971	-4.09548	2.40498	-4.0701
	2.49602	-4.09612	2.47136	-4.07068
	2.56277	-4.09665	2.53761	-4.07135
	2.62993	-4.09719	2.6051	-4.07197
	2.69661	-4.09772	2.67194	-4.07259
	2.7633	-4.09838	2.7384	-4.07324
	2.82949	-4.09901	2.80513	-4.07393
	2.89632	-4.09968	2.87171	-4.07482
	2.96317	-4.10025	2.93818	-4.07562
	3.02996	-4.10081	3.0049	-4.07623
	3.09689	-4.10137	3.07121	-4.07684
	3.16351	-4.10193	3.13828	-4.07742
	3.23044	-4.10249	3.20477	-4.078
	3.29662	-4.10304	3.27174	-4.07862
	3.36369	-4.10361	3.33874	-4.07922
	3.42992	-4.10416	3.40593	-4.07983
	3.4965	-4.10472	3.47112	-4.08045
	3.56469	-4.10527	3.53905	-4.08106
	3.62978	-4.10584	3.60572	-4.08179
	3.69666	-4.10642	3.6719	-4.0827
	3.76389	-4.10699	3.73903	-4.08351
	3.83052	-4.10755	3.80568	-4.08413
	3.89782	-4.1081	3.87196	-4.08473
	3.96379	-4.10865	3.93841	-4.08538
	4.02992	-4.10923	4.00551	-4.08606
	4.0966	-4.10981	4.07216	-4.08671
	4.16381	-4.11038	4.13813	-4.08739
	4.23034	-4.111	4.20518	-4.08801
	4.29711	-4.11164	4.27274	-4.08862
	4.3647	-4.11222	4.3399	-4.08929
	4.43072	-4.1128	4.40515	-4.08991
	4.49732	-4.11336	4.47218	-4.09051
	4.56372	-4.11393	4.53858	-4.0911
	4.63097	-4.11452	4.60552	-4.09167
	4.69741	-4.11511	4.67286	-4.09222
	4.76509	-4.11569	4.7396	-4.09282
	4.83132	-4.11627	4.8058	-4.09344
	4.8968	-4.11686	4.87199	-4.09416
	4.96401	-4.11747	4.94007	-4.09484
	5.03124	-4.11809	5.00621	-4.09547
	5.0984	-4.11871	5.07312	-4.09608
	5.16528	-4.11931	5.13955	-4.09669
	5.2309	-4.11989	5.2058	-4.09731
	5.29786	-4.12047	5.27248	-4.09806
	5.36487	-4.12107	5.33913	-4.0988
	5.43246	-4.12171	5.40607	-4.09951
	5.49777	-4.12231	5.47273	-4.10014
	5.56505	-4.1229	5.53997	-4.10075
	5.63259	-4.12349	5.60668	-4.10135
	5.69889	-4.12407	5.6723	-4.10195
	5.76576	-4.12466	5.73976	-4.10256
	5.8315	-4.12535	5.80689	-4.10318
	5.89813	-4.1262	5.87241	-4.1038
	5.96475	-4.12684	5.93956	-4.10441
	6.03178	-4.12745	6.00597	-4.10503
	6.09853	-4.12806	6.07301	-4.10564
	6.16503	-4.12867	6.14001	-4.10629
	6.23135	-4.12929	6.20695	-4.10712
	6.29914	-4.12989	6.27324	-4.10775
	6.3661	-4.13048	6.34079	-4.10839
	6.43178	-4.13106	6.40684	-4.10902
	6.49908	-4.13164	6.47411	-4.10963
	6.56674	-4.13219	6.54078	-4.11024
	6.63247	-4.13274	6.60712	-4.11087
	6.69941	-4.13327	6.67467	-4.11151
	6.76684	-4.13382	6.74058	-4.11216
	6.83238	-4.1344	6.80816	-4.1128
	6.90025	-4.135	6.87517	-4.11342
	6.96652	-4.13566	6.94181	-4.11403
	7.03316	-4.13665	7.00757	-4.11462
	7.10012	-4.13764	7.07509	-4.11521
	7.16687	-4.13859	7.14115	-4.11583
	7.23308	-4.13938	7.20844	-4.11645
	7.29974	-4.13997	7.2747	-4.11705
	7.36609	-4.14059	7.34132	-4.11765
	7.43308	-4.14121	7.40779	-4.11823
	7.49936	-4.14182	7.47421	-4.1188
	7.56644	-4.14247	7.54175	-4.11937
	7.63325	-4.14305	7.60875	-4.11997
	7.70003	-4.14365	7.67513	-4.12058
	7.7671	-4.14427	7.74085	-4.12116
	7.83368	-4.14488	7.80771	-4.12174
	7.90095	-4.14563	7.87495	-4.12234
	7.96688	-4.14643	7.94056	-4.12295
	8.03305	-4.14706	8.00872	-4.12357
	8.10031	-4.14769	8.07589	-4.12419
	8.16714	-4.14831	8.14211	-4.1248
	8.23413	-4.14894	8.20873	-4.12543
	8.3008	-4.14955	8.27575	-4.12604
	8.36754	-4.15017	8.34125	-4.12669
	8.43414	-4.15079	8.40809	-4.12739
	8.50197	-4.15143	8.47553	-4.12807
	8.5681	-4.15209	8.54194	-4.12872
	8.63464	-4.15292	8.60867	-4.12939
	8.70078	-4.15397	8.67575	-4.13009
	8.7687	-4.15505	8.74162	-4.1313
	8.83389	-4.15595	8.80825	-4.13237
	8.90083	-4.15662	8.87604	-4.13307
	8.96718	-4.15724	8.94286	-4.13371
	9.03489	-4.15789	9.00851	-4.13433
	9.10175	-4.15848	9.07535	-4.13493
	9.16805	-4.15906	9.1428	-4.13556
	9.23456	-4.15963	9.20908	-4.13622
	9.30149	-4.16018	9.27648	-4.13699
	9.36867	-4.16072	9.34297	-4.13774
	9.43466	-4.16129	9.40962	-4.1386
	9.50227	-4.16193	9.47664	-4.13932
	9.56824	-4.16317	9.54246	-4.14002
	9.63459	-4.16554	9.60952	-4.14068
	9.70224	-4.16759	9.67607	-4.14133
	9.76869	-4.16939	9.74281	-4.14202
	9.83563	-4.1705	9.80962	-4.1427
	9.90295	-4.17112	9.87615	-4.14341
	9.96914	-4.17191	9.94244	-4.1443
	10.035	-4.17269	10.0096	-4.14496
	10.1027	-4.17327	10.0774	-4.14562
	10.1688	-4.17383	10.1438	-4.14626
	10.2353	-4.17446	10.2099	-4.14688
	10.3027	-4.17508	10.2766	-4.14753
	10.3682	-4.17561	10.3439	-4.14825
	10.4356	-4.17614	10.4099	-4.14901
	10.5013	-4.1767	10.4772	-4.14967
	10.5687	-4.17739	10.5432	-4.15034
	10.6361	-4.17818	10.6097	-4.15102
	10.7029	-4.17923	10.6771	-4.15167
	10.7699	-4.18057	10.7438	-4.15234
	10.8364	-4.18156	10.8112	-4.15317
	10.9035	-4.18229	10.8776	-4.1541
	10.9703	-4.18287	10.9438	-4.15513
	11.036	-4.18352	11.0111	-4.15615
	11.1024	-4.18447	11.0777	-4.15683
	11.1691	-4.18569	11.144	-4.15749
	11.2364	-4.18673	11.2109	-4.15815
	11.3025	-4.18748	11.2777	-4.15882
	11.3698	-4.18808	11.3444	-4.15949
	11.437	-4.18872	11.4112	-4.16014
	11.5039	-4.18938	11.4775	-4.16079
	11.5698	-4.19003	11.5437	-4.16148
	11.6368	-4.19062	11.6106	-4.16222
	11.7034	-4.19132	11.6774	-4.1631
	11.7707	-4.19193	11.7443	-4.16383
	11.837	-4.19255	11.8108	-4.1645
	11.9031	-4.19315	11.8771	-4.16521
	11.9703	-4.19377	11.9445	-4.16594
	12.0364	-4.19455	12.0112	-4.16684
	12.1042	-4.19533	12.0775	-4.16763
	12.1709	-4.19629	12.1447	-4.16844
	12.237	-4.19712	12.2113	-4.16929
	12.3031	-4.19785	12.278	-4.16996
	12.3705	-4.19905	12.3444	-4.17073
	12.439	-4.1998	12.4113	-4.17188
	12.504	-4.2004	12.4781	-4.1726
	12.5702	-4.20099	12.545	-4.17335
	12.638	-4.20157	12.6113	-4.17422
	12.7045	-4.20219	12.6787	-4.1754
	12.771	-4.203	12.7453	-4.1766
	12.8384	-4.2036	12.8115	-4.17804
	12.9039	-4.20418	12.8787	-4.17916
	12.971	-4.20475	12.9446	-4.18031
	13.0377	-4.20533	13.0125	-4.18144
	13.1036	-4.20608	13.0788	-4.18217
	13.1712	-4.20696	13.1451	-4.18284
	13.2373	-4.20766	13.2115	-4.18359
	13.3043	-4.20841	13.2779	-4.18429
	13.371	-4.20903	13.345	-4.18492
	13.4385	-4.20989	13.4117	-4.18557
	13.5041	-4.2106	13.4784	-4.18622
	13.5715	-4.2113	13.5451	-4.18686
	13.6392	-4.21209	13.612	-4.18752
	13.7053	-4.21296	13.6788	-4.1882
	13.772	-4.21382	13.7457	-4.18894
	13.8381	-4.2145	13.812	-4.19006
	13.9046	-4.21511	13.8793	-4.19104
	13.9717	-4.21572	13.9468	-4.19199
	14.0388	-4.21634	14.0125	-4.19287
	14.1057	-4.21717	14.0798	-4.19361
	14.1718	-4.21826	14.1454	-4.19434
	14.2384	-4.21935	14.2121	-4.1951
	14.3046	-4.22099	14.279	-4.19582
	14.3717	-4.22229	14.346	-4.19649
	14.4386	-4.22336	14.4129	-4.19728
	14.5056	-4.224	14.4793	-4.19823
	14.5722	-4.22461	14.5467	-4.19927
	14.6389	-4.22522	14.6125	-4.20015
	14.7055	-4.22588	14.6793	-4.20079
	14.7725	-4.22677	14.7466	-4.20143
	14.8391	-4.22773	14.8128	-4.20212
	14.9055	-4.22881	14.879	-4.20292
	14.9721	-4.22991	14.9465	-4.20393
	15.0393	-4.23067	15.0122	-4.20488
	15.1058	-4.23131	15.0808	-4.20563
	15.172	-4.23205	15.1467	-4.20637
	15.2391	-4.23272	15.2127	-4.20711
	15.3062	-4.23426	15.2803	-4.20784
	15.3719	-4.23601	15.3463	-4.20868
	15.4388	-4.23695	15.4133	-4.20939
	15.5061	-4.23756	15.4806	-4.21014
	15.5726	-4.23816	15.5468	-4.2108
	15.6391	-4.23876	15.6139	-4.21147
	15.7057	-4.23941	15.6806	-4.21214
	15.7725	-4.24005	15.7472	-4.21311
	15.839	-4.24081	15.8135	-4.21436
	15.9056	-4.24188	15.8809	-4.21577
	15.9721	-4.24315	15.9474	-4.21682
	16.0389	-4.24438	16.0142	-4.21764
	16.1061	-4.24528	16.0811	-4.21831
	16.1728	-4.24617	16.147	-4.21899
	16.2396	-4.24707	16.2145	-4.21966
	16.3055	-4.24807	16.2814	-4.2205
	16.373	-4.2488	16.3482	-4.2215
	16.4391	-4.24943	16.4141	-4.22228
	16.5062	-4.25003	16.4815	-4.22295
	16.573	-4.25073	16.5477	-4.2236
	16.6399	-4.25182	16.6145	-4.22423
	16.706	-4.25289	16.6814	-4.22507
	16.7729	-4.25415	16.7485	-4.226
	16.8392	-4.255	16.8153	-4.22686
	16.9067	-4.25579	16.8825	-4.22753
	16.9724	-4.25678	16.9484	-4.22817
	17.039	-4.25782	17.0146	-4.22881
	17.1058	-4.25896	17.0811	-4.22953
	17.1729	-4.25985	17.1476	-4.23046
	17.2388	-4.26048	17.2163	-4.23132
	17.3065	-4.26109	17.2822	-4.23205
	17.3728	-4.2617	17.3489	-4.23276
	17.4405	-4.2623	17.4147	-4.23343
	17.5066	-4.2629	17.4831	-4.23416
	17.5728	-4.26348	17.5494	-4.23482
	17.6396	-4.26409	17.6157	-4.2355
	17.7064	-4.26526	17.6822	-4.23638
	17.7739	-4.267	17.7492	-4.23749
	17.8402	-4.26863	17.8157	-4.23834
	17.907	-4.27037	17.8829	-4.23906
	17.9734	-4.27229	17.949	-4.23973
	18.0407	-4.27422	18.0158	-4.2404
	18.1066	-4.27607	18.0825	-4.24117
	18.1741	-4.2778	18.1493	-4.2421
	18.2401	-4.27961	18.2157	-4.24321
	18.3072	-4.28102	18.2835	-4.24451
	18.3734	-4.28209	18.35	-4.24564
	18.4404	-4.28285	18.4168	-4.2463
	18.5063	-4.28345	18.4841	-4.24697
	18.5741	-4.284	18.5496	-4.24764
	18.6409	-4.28486	18.6174	-4.24856
	18.7077	-4.28552	18.6835	-4.2498
	18.7745	-4.28609	18.7505	-4.2506
	18.8408	-4.28691	18.8178	-4.25153
	18.9072	-4.28793	18.884	-4.25244
	18.9736	-4.28902	18.95	-4.25317
	19.0404	-4.29014	19.0167	-4.25396
	19.1075	-4.29152	19.0836	-4.25463
	19.1741	-4.29321	19.1501	-4.25528
	19.2408	-4.29467	19.2167	-4.25594
	19.308	-4.2958	19.2834	-4.25681
	19.3745	-4.29682	19.351	-4.25771
	19.4409	-4.29776	19.4178	-4.25856
	19.5081	-4.29857	19.4831	-4.25923
	19.5741	-4.29936	19.5505	-4.25987
	19.6409	-4.30024	19.6166	-4.26054
	19.7084	-4.30112	19.6836	-4.26142
	19.7751	-4.3021	19.7503	-4.26266
	19.8417	-4.30281	19.8171	-4.26414
	19.9083	-4.30341	19.8839	-4.26505
	19.9754	-4.30408	19.951	-4.26572
	20.0418	-4.30479	20.0176	-4.2665
	20.1084	-4.30537	20.0851	-4.26718
	20.1758	-4.30594	20.1514	-4.26815
	20.2426	-4.3065	20.2179	-4.26904
	20.3086	-4.30711	20.2852	-4.26976
	20.3759	-4.30775	20.3513	-4.27059
	20.4423	-4.30857	20.4171	-4.27187
	20.5087	-4.30965	20.4843	-4.27325
	20.5759	-4.31074	20.5512	-4.275
	20.6427	-4.31186	20.6183	-4.2768
	20.7095	-4.31272	20.6858	-4.27811
	20.7766	-4.31344	20.7511	-4.27902
	20.8428	-4.31403	20.8181	-4.27993
	20.9091	-4.31463	20.8847	-4.28072
	20.9758	-4.31536	20.952	-4.28155
	21.0431	-4.31639	21.0185	-4.2822
	21.1096	-4.3172	21.0847	-4.28298
	21.1765	-4.31782	21.1512	-4.28369
	21.2421	-4.31842	21.2184	-4.28444
	21.3092	-4.319	21.2857	-4.28522
	21.3769	-4.31956	21.3521	-4.28599
	21.4429	-4.32011	21.4187	-4.28674
	21.5093	-4.3207	21.4862	-4.28751
	21.5759	-4.32177	21.5527	-4.28821
	21.6437	-4.32291	21.6197	-4.28905
	21.7099	-4.32412	21.6861	-4.29012
	21.7764	-4.32536	21.7524	-4.29151
	21.8432	-4.32683	21.8201	-4.29277
	21.9104	-4.32875	21.8861	-4.29353
	21.977	-4.33042	21.9533	-4.29418
	22.0436	-4.33176	22.0193	-4.29482
	22.11	-4.33281	22.0867	-4.29544
	22.1765	-4.33387	22.1527	-4.29607
	22.2436	-4.33496	22.2196	-4.29675
	22.3103	-4.33616	22.2867	-4.2974
	22.3764	-4.33722	22.3537	-4.29825
	22.4435	-4.33789	22.4202	-4.29901
	22.5102	-4.3385	22.4875	-4.29972
	22.5773	-4.33912	22.5536	-4.30062
	22.6441	-4.33978	22.6202	-4.30164
	22.7117	-4.34086	22.6873	-4.30255
	22.7778	-4.34178	22.7544	-4.30348
	22.8442	-4.34279	22.8207	-4.30414
	22.9109	-4.34371	22.8876	-4.30478
	22.978	-4.34435	22.9546	-4.30544
	23.0442	-4.34509	23.0211	-4.3061
	23.1108	-4.3462	23.0879	-4.30681
	23.1779	-4.34742	23.1546	-4.30752
	23.2452	-4.34859	23.2205	-4.30816
	23.312	-4.34921	23.2874	-4.30879
	23.3781	-4.34989	23.3537	-4.30942
	23.444	-4.35061	23.4206	-4.31004
	23.5112	-4.35158	23.4885	-4.31071
	23.578	-4.35264	23.5532	-4.31138
	23.6447	-4.35382	23.6214	-4.31205
	23.7115	-4.35461	23.6879	-4.31282
	23.7783	-4.35518	23.7553	-4.31346
	23.8453	-4.35575	23.8216	-4.31411
	23.9117	-4.35633	23.8877	-4.31475
	23.9773	-4.35691	23.9544	-4.31539
	24.0452	-4.35748	24.0219	-4.31605
	24.1123	-4.35804	24.0881	-4.31693
	24.1782	-4.35861	24.1553	-4.31826
	24.2462	-4.35956	24.222	-4.31985
	24.3116	-4.36172	24.2891	-4.32099
	24.3783	-4.36403	24.3557	-4.32172
	24.4454	-4.36568	24.4221	-4.32238
	24.5111	-4.36671	24.489	-4.32306
	24.5794	-4.36733	24.5563	-4.32386
	24.6459	-4.3679	24.6221	-4.32459
	24.7123	-4.36848	24.6894	-4.32528
	24.7791	-4.36909	24.7557	-4.32593
	24.8456	-4.36979	24.8218	-4.32681
	24.9119	-4.37051	24.8881	-4.32765
	24.9795	-4.37128	24.9557	-4.32867
	25.0459	-4.37197	25.0216	-4.32957
	25.1127	-4.37277	25.0896	-4.33025
	25.1791	-4.3735	25.156	-4.33088
	25.2461	-4.37425	25.2226	-4.33152
	25.3123	-4.37569	25.2895	-4.33217
	25.3796	-4.3772	25.3555	-4.33291
	25.446	-4.37854	25.4229	-4.3341
	25.5128	-4.37981	25.489	-4.33498
	25.5794	-4.38086	25.5569	-4.33575
	25.646	-4.38202	25.6233	-4.33708
	25.7128	-4.38322	25.69	-4.33877
	25.7808	-4.38435	25.7559	-4.34051
	25.8459	-4.3853	25.8223	-4.34197
	25.9133	-4.38594	25.8893	-4.34334
	25.9796	-4.3865	25.9571	-4.34408
	26.0461	-4.3871	26.0239	-4.34488
	26.1129	-4.38795	26.09	-4.34588
	26.1797	-4.38923	26.1574	-4.34724
	26.2467	-4.39065	26.2242	-4.34849
	26.3141	-4.39223	26.2907	-4.34942
	26.3808	-4.39384	26.3574	-4.35025
	26.4472	-4.39481	26.4238	-4.35106
	26.5135	-4.3958	26.4918	-4.35208
	26.5813	-4.39664	26.5575	-4.35289
	26.6472	-4.3975	26.6246	-4.35365
	26.7135	-4.39868	26.6914	-4.35429
	26.7805	-4.39997	26.7583	-4.35493
	26.8462	-4.40098	26.8245	-4.35555
	26.914	-4.40194	26.8903	-4.35618
	26.9802	-4.4026	26.9574	-4.35687
	27.0477	-4.40331	27.0244	-4.35761
	27.1139	-4.4039	27.0919	-4.35826
	27.1817	-4.4045	27.1586	-4.35908
	27.2476	-4.4051	27.2254	-4.35977
	27.3142	-4.40568	27.2926	-4.3604
	27.3817	-4.40652	27.3582	-4.36102
	27.448	-4.40729	27.4248	-4.36167
	27.514	-4.40797	27.4918	-4.36236
	27.5815	-4.40885	27.5589	-4.36319
	27.6482	-4.40953	27.6251	-4.36384
	27.7149	-4.41014	27.692	-4.36448
	27.7821	-4.41081	27.7584	-4.36524
	27.848	-4.41186	27.8255	-4.36606
	27.9146	-4.41329	27.8925	-4.36709
	27.9821	-4.41492	27.9586	-4.36806
	28.0487	-4.41689	28.0266	-4.36881
	28.1152	-4.41838	28.0921	-4.36947
	28.1815	-4.41964	28.1595	-4.37012
	28.2488	-4.42078	28.2257	-4.37078
	28.315	-4.42148	28.2926	-4.37151
	28.3823	-4.42215	28.359	-4.37247
	28.4485	-4.4228	28.4266	-4.37362
	28.5164	-4.42328	28.4926	-4.37435
	28.5814	-4.42386	28.5596	-4.3753
	28.6491	-4.4244	28.6265	-4.37615
	28.716	-4.42496	28.6928	-4.37681
	28.783	-4.42563	28.7597	-4.37762
	28.8496	-4.42637	28.8259	-4.37841
	28.9166	-4.42737	28.894	-4.37909
	28.9829	-4.42894	28.961	-4.38013
	29.0494	-4.43129	29.0269	-4.38097
	29.1165	-4.43411	29.0942	-4.38167
	29.1836	-4.43618	29.1602	-4.38275
	29.2492	-4.43771	29.2263	-4.38384
	29.3154	-4.43908	29.2935	-4.38475
	29.3825	-4.43993	29.3604	-4.38585
	29.4499	-4.4405	29.4269	-4.38679
	29.5162	-4.44102	29.4941	-4.38752
	29.5826	-4.44157	29.5603	-4.38819
	29.6497	-4.44223	29.6266	-4.38884
	29.7164	-4.44283	29.6939	-4.38949
	29.7831	-4.44334	29.7604	-4.39015
	29.85	-4.44387	29.8273	-4.39087
	29.9165	-4.44466	29.894	-4.39179
	29.984	-4.44581	29.9612	-4.3925
	30.0503	-4.4473	30.028	-4.39316
	30.1169	-4.44829	30.0943	-4.39382
	30.1836	-4.44906	30.1618	-4.39467
	30.2509	-4.45024	30.2276	-4.39586
	30.3169	-4.45147	30.2955	-4.39769
	30.3828	-4.45247	30.3618	-4.39898
	30.4507	-4.45342	30.4285	-4.39966
	30.5172	-4.4542	30.4955	-4.40031
	30.584	-4.45486	30.5617	-4.40103
	30.6508	-4.45555	30.6291	-4.40169
	30.717	-4.45614	30.6951	-4.40233
	30.7836	-4.4567	30.762	-4.40296
	30.8504	-4.45729	30.828	-4.40358
	30.9166	-4.45786	30.8944	-4.40422
	30.984	-4.45842	30.9622	-4.40487
	31.0516	-4.45903	31.0288	-4.40552
	31.1174	-4.4596	31.0951	-4.40615
	31.1844	-4.4602	31.1617	-4.4068
	31.2507	-4.46089	31.2287	-4.40746
	31.3174	-4.46153	31.2959	-4.40815
	31.3851	-4.4626	31.3629	-4.40904
	31.451	-4.46382	31.4299	-4.41005
	31.518	-4.46489	31.4971	-4.41079
	31.5852	-4.46636	31.5634	-4.41145
	31.6525	-4.46803	31.6309	-4.41209
	31.7195	-4.46947	31.6972	-4.41296
	31.7859	-4.47108	31.7644	-4.41376
	31.8528	-4.4723	31.8294	-4.41475
	31.9193	-4.47369	31.8976	-4.41585
	31.9857	-4.47511	31.9629	-4.41666
	32.0528	-4.47629	32.0307	-4.41792
	32.1189	-4.47709	32.0966	-4.41964
	32.1856	-4.47771	32.1641	-4.42059
	32.2518	-4.47841	32.2309	-4.42133
	32.3192	-4.47932	32.2968	-4.42207
	32.3856	-4.47985	32.3635	-4.42298
	32.4519	-4.4804	32.4308	-4.42368
	32.5189	-4.48095	32.4965	-4.42431
	32.5857	-4.48164	32.5636	-4.42495
	32.6523	-4.48268	32.631	-4.42582
	32.7188	-4.48493	32.6973	-4.42674
	32.7861	-4.48811	32.7638	-4.42746
	32.8527	-4.49053	32.8314	-4.42821
	32.919	-4.49218	32.898	-4.42888
	32.9862	-4.4933	32.9636	-4.42962
	33.0523	-4.494	33.0314	-4.4309
	33.1194	-4.49486	33.097	-4.4324
	33.1859	-4.49578	33.1646	-4.43427
	33.2524	-4.49674	33.231	-4.43626
	33.3198	-4.49743	33.2985	-4.43809
	33.386	-4.4984	33.3655	-4.43955
	33.4528	-4.49995	33.4317	-4.4408
	33.5205	-4.50205	33.4985	-4.44177
	33.5871	-4.50426	33.5657	-4.44273
	33.6528	-4.50549	33.6318	-4.44418
	33.7201	-4.50682	33.6981	-4.44527
	33.7864	-4.50776	33.7653	-4.44636
	33.8537	-4.5089	33.8315	-4.44729
	33.9208	-4.51014	33.898	-4.44824
	33.9872	-4.51132	33.965	-4.44937
	34.0541	-4.51255	34.0322	-4.45038
	34.1197	-4.51383	34.0988	-4.45117
	34.1869	-4.51481	34.1653	-4.45184
	34.2534	-4.51559	34.2323	-4.45244
	34.3202	-4.51623	34.2989	-4.45306
	34.3869	-4.51685	34.3655	-4.45383
	34.4542	-4.51783	34.4326	-4.45451
	34.521	-4.51895	34.4989	-4.4554
	34.5883	-4.52017	34.5658	-4.45622
	34.654	-4.52098	34.6327	-4.45686
	34.7201	-4.52185	34.7	-4.45761
	34.7876	-4.52264	34.7665	-4.4585
	34.8538	-4.52363	34.8336	-4.45941
	34.921	-4.52468	34.9003	-4.46074
	34.9876	-4.5258	34.9664	-4.46254
	35.0544	-4.52673	35.0334	-4.46416
	35.1212	-4.528	35.1004	-4.4655
	35.1877	-4.52953	35.1668	-4.46657
	35.2544	-4.53083	35.2336	-4.46727
	35.3205	-4.53211	35.2995	-4.46808
	35.3887	-4.53328	35.3671	-4.46908
	35.4544	-4.53505	35.4333	-4.47001
	35.5215	-4.53714	35.4993	-4.47087
	35.5883	-4.53915	35.5669	-4.47147
	35.6547	-4.54024	35.6337	-4.47208
	35.722	-4.54095	35.7	-4.47269
	35.7884	-4.54155	35.7664	-4.47339
	35.855	-4.54229	35.8333	-4.47441
	35.922	-4.54335	35.9005	-4.47572
	35.9889	-4.54453	35.9667	-4.47691
	36.0552	-4.5458	36.0336	-4.47813
	36.1221	-4.54717	36.1003	-4.47911
	36.1882	-4.5486	36.1674	-4.4804
	36.2561	-4.54979	36.2344	-4.48231
	36.3221	-4.55121	36.3006	-4.48425
	36.3894	-4.55248	36.3678	-4.48593
	36.4553	-4.55398	36.4349	-4.48705
	36.5227	-4.55515	36.5012	-4.48798
	36.5897	-4.55611	36.5671	-4.48902
	36.6553	-4.55682	36.6348	-4.4902
	36.7234	-4.55732	36.7014	-4.49167
	36.7895	-4.55798	36.7677	-4.49307
	36.8559	-4.55857	36.8338	-4.49423
	36.9231	-4.55951	36.9024	-4.49535
	36.9894	-4.56077	36.9676	-4.49627
	37.0568	-4.5616	37.0345	-4.49688
	37.1238	-4.56261	37.1016	-4.49745
	37.1899	-4.56365	37.169	-4.49802
	37.2559	-4.56474	37.2343	-4.49859
	37.3232	-4.56594	37.3019	-4.49952
	37.3897	-4.56698	37.3678	-4.50022
	37.4567	-4.56839	37.436	-4.50088
	37.5226	-4.56968	37.502	-4.5016
	37.5891	-4.57095	37.5681	-4.50235
	37.6555	-4.57259	37.6352	-4.50299
	37.7231	-4.5738	37.7022	-4.50396
	37.7898	-4.57471	37.7689	-4.50499
	37.8564	-4.5757	37.8354	-4.50593
	37.9242	-4.57643	37.9017	-4.50718
	37.9897	-4.57739	37.9682	-4.50839
	38.0567	-4.57874	38.0359	-4.50957
	38.123	-4.57992	38.1023	-4.51096
	38.1896	-4.58143	38.1696	-4.51229
	38.2569	-4.5832	38.2361	-4.51343
	38.323	-4.58493	38.3031	-4.51463
	38.3897	-4.58678	38.3699	-4.51569
	38.4567	-4.58849	38.4361	-4.51668
	38.5229	-4.58961	38.5034	-4.51784
	38.5899	-4.59112	38.5695	-4.519
	38.6564	-4.59263	38.6366	-4.51965
	38.7235	-4.59465	38.7031	-4.52023
	38.7898	-4.59743	38.7691	-4.52084
	38.8566	-4.60005	38.8364	-4.52175
	38.9238	-4.60274	38.9035	-4.52295
	38.9901	-4.60539	38.9698	-4.52395
	39.0568	-4.60799	39.0365	-4.5249
	39.1235	-4.61052	39.1034	-4.52566
	39.1898	-4.61268	39.1692	-4.52662
	39.2567	-4.61398	39.2362	-4.52796
	39.3236	-4.6148	39.3038	-4.5289
	39.3901	-4.61565	39.37	-4.52955
	39.4559	-4.61682	39.4367	-4.53013
	39.524	-4.61797	39.5034	-4.53072
	39.59	-4.61915	39.5694	-4.53134
	39.6562	-4.62014	39.6368	-4.53225
	39.7232	-4.62169	39.7039	-4.53365
	39.789	-4.62332	39.7703	-4.53531
	39.8566	-4.62505	39.8371	-4.5368
	39.9219	-4.62714	39.9035	-4.53789
	39.99	-4.62895	39.9699	-4.53892
	40.0564	-4.63092	40.0371	-4.5404
	40.1231	-4.63357	40.1051	-4.54217
	40.1897	-4.6361	40.1711	-4.54357
	40.2567	-4.63788	40.2382	-4.54473
	40.3232	-4.63948	40.3036	-4.54574
	40.3904	-4.64112	40.37	-4.54654
	40.4561	-4.64287	40.4375	-4.54747
	40.5236	-4.64494	40.504	-4.5489
	40.5911	-4.64675	40.5712	-4.55003
	40.6572	-4.64822	40.6379	-4.55097
	40.7239	-4.64963	40.7051	-4.55219
	40.79	-4.65143	40.7721	-4.55334
	40.8574	-4.65352	40.8375	-4.55462
	40.9235	-4.65612	40.9044	-4.55575
	40.9903	-4.65872	40.9716	-4.55631
	41.0567	-4.66057	41.0379	-4.55688
	41.1238	-4.66199	41.1051	-4.5576
	41.1908	-4.66332	41.1717	-4.55848
	41.2573	-4.66433	41.2386	-4.55943
	41.3237	-4.66531	41.3046	-4.56009
	41.3907	-4.6666	41.3718	-4.56092
	41.4567	-4.66803	41.4383	-4.56167
	41.5237	-4.66919	41.5052	-4.56253
	41.5903	-4.67046	41.5713	-4.5635
	41.6573	-4.67186	41.6382	-4.56448
	41.7227	-4.67315	41.7051	-4.56572
	41.79	-4.67501	41.7718	-4.56705
	41.8564	-4.67691	41.8389	-4.56848
	41.9229	-4.67851	41.9046	-4.57018
	41.9904	-4.67963	41.9717	-4.57173
	42.0564	-4.68068	42.039	-4.57318
	42.1235	-4.68191	42.1049	-4.57413
	42.1897	-4.68366	42.1719	-4.57511
	42.2564	-4.68622	42.2387	-4.57618
	42.3233	-4.68896	42.306	-4.57725
	42.3899	-4.6919	42.3718	-4.5785
	42.4569	-4.69477	42.4398	-4.57958
	42.5232	-4.69733	42.5055	-4.58045
	42.5901	-4.69946	42.5726	-4.5813
	42.6569	-4.70144	42.6391	-4.58249
	42.724	-4.70359	42.7053	-4.58385
	42.7903	-4.70626	42.7721	-4.58522
	42.8567	-4.7087	42.8386	-4.58672
	42.9238	-4.71078	42.9058	-4.58834
	42.9899	-4.7125	42.9727	-4.59057
	43.056	-4.71418	43.0394	-4.59225
	43.1234	-4.7163	43.1061	-4.59394
	43.1898	-4.71931	43.1726	-4.59518
	43.2576	-4.72227	43.2396	-4.59661
	43.3238	-4.72455	43.3063	-4.59821
	43.39	-4.72641	43.3731	-4.59979
	43.4568	-4.72821	43.4395	-4.60136
	43.5233	-4.7305	43.5063	-4.60266
	43.5903	-4.73281	43.5732	-4.60384
	43.6571	-4.73492	43.6397	-4.60536
	43.7231	-4.73708	43.706	-4.6072
	43.7906	-4.73865	43.7733	-4.60937
	43.8574	-4.74035	43.8403	-4.61135
	43.9241	-4.74214	43.9068	-4.61264
	43.99	-4.74389	43.9729	-4.61395
	44.057	-4.7457	44.0398	-4.61504
	44.1233	-4.74783	44.1074	-4.61618
	44.1909	-4.75051	44.1731	-4.61731
	44.2571	-4.7544	44.2388	-4.61845
	44.3229	-4.75882	44.3068	-4.62006
	44.3896	-4.76276	44.3731	-4.62226
	44.4572	-4.7652	44.4391	-4.62476
	44.5228	-4.76684	44.5064	-4.62651
	44.5899	-4.76905	44.573	-4.62817
	44.6564	-4.77188	44.6388	-4.63014
	44.7227	-4.77487	44.7067	-4.63182
	44.7897	-4.7777	44.773	-4.63359
	44.8564	-4.77987	44.8396	-4.63533
	44.9237	-4.78157	44.9061	-4.63701
	44.9897	-4.78369	44.9729	-4.63888
	45.0562	-4.78577	45.0397	-4.64123
	45.1234	-4.78831	45.1065	-4.6438
	45.1893	-4.79171	45.1733	-4.6465
	45.2566	-4.79566	45.2401	-4.64911
	45.3235	-4.80091	45.3069	-4.6514
	45.3899	-4.80719	45.3734	-4.65396
	45.4566	-4.81276	45.44	-4.65688
	45.5236	-4.81669	45.5072	-4.65997
	45.5896	-4.8189	45.574	-4.66245
	45.6563	-4.82084	45.6412	-4.6643
	45.7232	-4.82308	45.7074	-4.66616
	45.7902	-4.82561	45.7744	-4.66811
	45.8571	-4.82803	45.84	-4.67017
	45.9228	-4.82994	45.9076	-4.67281
	45.9896	-4.83155	45.9742	-4.67472
	46.0565	-4.83301	46.0412	-4.67637
	46.1232	-4.83568	46.1071	-4.6777
	46.1899	-4.83916	46.1745	-4.6793
	46.2562	-4.84269	46.2412	-4.68108
	46.3234	-4.84629	46.3081	-4.68254
	46.3904	-4.84881	46.3736	-4.68384
	46.4563	-4.85108	46.4403	-4.68554
	46.5227	-4.85365	46.5074	-4.6873
	46.5893	-4.85622	46.5749	-4.68923
	46.656	-4.85916	46.6408	-4.69107
	46.722	-4.86196	46.7082	-4.69262
	46.7897	-4.86496	46.7738	-4.69441
	46.8561	-4.86831	46.8408	-4.69643
	46.9227	-4.87211	46.9069	-4.69889
	46.9894	-4.87625	46.9736	-4.70123
	47.0554	-4.88085	47.0401	-4.70344
	47.1223	-4.88509	47.1074	-4.7054
	47.1889	-4.88858	47.1743	-4.70757
	47.2554	-4.89219	47.2404	-4.71006
	47.3212	-4.89577	47.3074	-4.71229
	47.3892	-4.89962	47.375	-4.71478
	47.4555	-4.90272	47.4408	-4.71737
	47.522	-4.90536	47.5074	-4.72026
	47.5882	-4.9073	47.5745	-4.72351
	47.6552	-4.90908	47.641	-4.72649
	47.7219	-4.91133	47.7076	-4.72905
	47.7879	-4.91475	47.7743	-4.73147
	47.8548	-4.91911	47.841	-4.73412
	47.9205	-4.92409	47.9076	-4.73663
	47.9881	-4.92815	47.9744	-4.73945
	48.0537	-4.93227	48.0406	-4.74222
	48.1208	-4.9355	48.108	-4.74411
	48.1878	-4.939	48.1745	-4.74579
	48.2538	-4.94321	48.2406	-4.74729
	48.3205	-4.9467	48.3072	-4.74898
	48.3873	-4.95008	48.3743	-4.75144
	48.4539	-4.95305	48.4409	-4.75445
	48.5205	-4.95607	48.5073	-4.75718
	48.5865	-4.95951	48.5731	-4.7593
	48.6531	-4.96257	48.6406	-4.76115
	48.7205	-4.96549	48.7068	-4.76349
	48.7875	-4.96909	48.7741	-4.76628
	48.8528	-4.97258	48.8403	-4.76892
	48.9197	-4.97613	48.9078	-4.77112
	48.9867	-4.97963	48.9747	-4.77349
	49.0527	-4.98247	49.0411	-4.77549
	49.1201	-4.98484	49.1071	-4.7782
	49.1863	-4.9875	49.1748	-4.78205
	49.2527	-4.99043	49.2409	-4.7857
	49.32	-4.99339	49.3073	-4.78887
	49.3861	-4.99586	49.3743	-4.79156
	49.4532	-4.99842	49.4405	-4.79349
	49.5185	-5.00075	49.5079	-4.79547
	49.5865	-5.00294	49.5737	-4.79743
	49.652	-5.00558	49.6414	-4.79958
	49.7195	-5.00795	49.7074	-4.80179
	49.7861	-5.00955	49.774	-4.8037
	49.8524	-5.01144	49.8397	-4.80544
	49.9195	-5.01323	49.9069	-4.80691
	49.9857	-5.01522	49.9741	-4.80877
	50.0526	-5.01744	50.0405	-4.8105
	50.119	-5.01887	50.1066	-4.81248
	50.1856	-5.01992	50.1734	-4.81494
	50.2516	-5.0207	50.2399	-4.81753
	50.3196	-5.02136	50.3065	-4.81958
	50.3854	-5.022	50.3739	-4.82129
	50.4522	-5.02254	50.4402	-4.82262
	50.519	-5.023	50.5066	-4.82379
	50.5857	-5.02354	50.5738	-4.82561
	50.6527	-5.02404	50.6401	-4.82751
	50.7184	-5.02435	50.707	-4.82912
	50.7858	-5.02457	50.7734	-4.83031
	50.8529	-5.02472	50.8407	-4.83131
	50.9191	-5.02505	50.9068	-4.83262
	50.9859	-5.02569	50.9729	-4.83476
	51.0522	-5.02662	51.0405	-4.83766
	51.1187	-5.02741	51.107	-4.84037
	51.1856	-5.02797	51.1734	-4.84323
	51.2526	-5.02868	51.2401	-4.84623
	51.3189	-5.02942	51.3067	-4.84917
	51.3863	-5.0303	51.3733	-4.85207
	51.4529	-5.03102	51.4394	-4.85456
	51.5191	-5.03153	51.507	-4.85711
	51.5856	-5.03219	51.5737	-4.86036
	51.6525	-5.03285	51.6388	-4.86401
	51.7193	-5.03354	51.7069	-4.86711
	51.786	-5.03398	51.7729	-4.86997
	51.8528	-5.03422	51.8394	-4.87337
	51.9191	-5.03447	51.9064	-4.87645
	51.9868	-5.03472	51.9737	-4.87942
	52.0542	-5.03502	52.0398	-4.88254
	52.1193	-5.03545	52.1052	-4.88534
	52.1867	-5.03578	52.1728	-4.88848
	52.2531	-5.03608	52.2392	-4.89141
	52.3203	-5.03637	52.3062	-4.89424
	52.3866	-5.03666	52.3722	-4.89611
	52.4535	-5.03696	52.4389	-4.89837
	52.5205	-5.03725	52.5056	-4.90076
	52.5876	-5.03766	52.5731	-4.90343
	52.6543	-5.03796	52.6392	-4.90636
	52.7211	-5.03817	52.7057	-4.90959
	52.7872	-5.03836	52.7726	-4.91263
	52.855	-5.03854	52.8394	-4.91572
	52.9219	-5.0387	52.9063	-4.91836
	52.9881	-5.03886	52.9726	-4.92037
	53.0556	-5.03898	53.0402	-4.92221
	53.1219	-5.03905	53.1063	-4.92403
	53.1889	-5.03912	53.173	-4.92566
	53.2553	-5.03916	53.2391	-4.9274
	53.3227	-5.03921	53.3061	-4.9292
	53.389	-5.03925	53.3722	-4.93032
	53.4561	-5.03926	53.4395	-4.9311
	53.5229	-5.03923	53.5058	-4.93176
	53.5897	-5.03909	53.5729	-4.93258
	53.6564	-5.03888	53.6392	-4.93347
	53.7237	-5.03865	53.7068	-4.93413
	53.7905	-5.03825	53.7735	-4.9347
	53.8578	-5.0377	53.8408	-4.93541
	53.9247	-5.03712	53.9063	-4.93622
	53.9917	-5.03656	53.9725	-4.93707
	54.0579	-5.03617	54.0395	-4.93771
	54.1247	-5.03583	54.1061	-4.93823
	54.1926	-5.03537	54.1726	-4.93863
	54.2593	-5.03491	54.2398	-4.93908
	54.3248	-5.03411	54.3064	-4.93969
	54.3924	-5.03325	54.3738	-4.94007
	54.4595	-5.03207	54.4402	-4.94032
	54.5267	-5.03064	54.5064	-4.94053
	54.5937	-5.02894	54.5733	-4.9408
	54.6602	-5.02713	54.6408	-4.94114
	54.7269	-5.02526	54.7077	-4.94148
	54.7939	-5.0226	54.7734	-4.94172
	54.8612	-5.01983	54.8406	-4.94199
	54.9276	-5.01814	54.9076	-4.94227
	54.9943	-5.0169	54.9741	-4.94254
	55.0615	-5.0159	55.0401	-4.94284
	55.1286	-5.01494	55.1073	-4.94307
	55.1952	-5.01348	55.1748	-4.94321
	55.2628	-5.01117	55.2416	-4.9434
	55.3292	-5.00902	55.3089	-4.94356
	55.3959	-5.00723	55.3746	-4.94369
	55.4635	-5.00555	55.4419	-4.94378
	55.53	-5.00364	55.508	-4.94389
	55.5964	-5.00129	55.5761	-4.94398
	55.6635	-4.99855	55.6429	-4.94406
	55.7303	-4.99575	55.7085	-4.94412
	55.7975	-4.99357	55.7761	-4.94417
	55.8644	-4.99132	55.8423	-4.9442
	55.9313	-4.98914	55.9088	-4.94421
	55.999	-4.98687	55.9759	-4.94416
	56.0655	-4.98485	56.0426	-4.94408
	56.1323	-4.98356	56.1099	-4.94394
	56.1999	-4.98269	56.1767	-4.94377
	56.2653	-4.98176	56.2436	-4.94361
	56.333	-4.98084	56.3107	-4.9434
	56.3993	-4.9801	56.377	-4.94314
	56.4665	-4.97937	56.4434	-4.94283
	56.5333	-4.97815	56.5107	-4.94242
	56.6	-4.97692	56.5783	-4.94182
	56.6673	-4.97537	56.6446	-4.9411
	56.7347	-4.97345	56.7114	-4.94055
	56.8014	-4.97156	56.7783	-4.94009
	56.8676	-4.96963	56.8451	-4.93969
	56.9349	-4.96749	56.9123	-4.93933
	57.0017	-4.96593	56.9791	-4.93885
	57.068	-4.96475	57.0457	-4.93803
	57.135	-4.96335	57.1126	-4.93684
	57.2023	-4.96189	57.1797	-4.93537
	57.2692	-4.96055	57.2474	-4.93341
	57.3359	-4.9592	57.3133	-4.93125
	57.4025	-4.9582	57.3798	-4.9292
	57.4702	-4.9575	57.4467	-4.92789
	57.5369	-4.95675	57.514	-4.92667
	57.6039	-4.95598	57.581	-4.92554
	57.6698	-4.95522	57.648	-4.92415
	57.7372	-4.95459	57.7145	-4.92225
	57.804	-4.95422	57.7815	-4.91984
	57.871	-4.95391	57.848	-4.91763
	57.9375	-4.95355	57.9146	-4.91587
	58.005	-4.95321	57.9821	-4.91434
	58.0707	-4.95288	58.0487	-4.91246
	58.1381	-4.95254	58.115	-4.91063
	58.2048	-4.95219	58.1825	-4.90902
	58.2712	-4.95164	58.2499	-4.90744
	58.339	-4.9508	58.3169	-4.90611
	58.4054	-4.95028	58.3831	-4.90472
	58.4716	-4.94992	58.4502	-4.90339
	58.5387	-4.9496	58.5175	-4.90199
	58.6057	-4.94928	58.5845	-4.90049
	58.6722	-4.94895	58.6507	-4.8987
	58.7398	-4.94864	58.7181	-4.89764
	58.8054	-4.94841	58.7846	-4.89678
	58.8726	-4.94818	58.8516	-4.89568
	58.9398	-4.94795	58.9187	-4.89402
	59.0061	-4.94775	58.9862	-4.8917
	59.0736	-4.94754	59.0516	-4.88925
	59.1403	-4.94734	59.1194	-4.88753
	59.2074	-4.94714	59.1853	-4.88625
	59.2734	-4.94694	59.2531	-4.8851
	59.3403	-4.94677	59.3203	-4.88398
	59.4069	-4.94664	59.3865	-4.88278
	59.4739	-4.94654	59.4536	-4.88153
	59.5407	-4.94644	59.5202	-4.88065
	59.6074	-4.94634	59.587	-4.87968
	59.6741	-4.94622	59.6544	-4.87877
	59.7413	-4.94614	59.7209	-4.87789
	59.8077	-4.94608	59.7878	-4.87713
	59.8744	-4.94601	59.8545	-4.87619
	59.9416	-4.94599	59.9214	-4.8752
	60.0081	-4.94599	59.9885	-4.87443
	60.0747	-4.946	60.0545	-4.87379
	60.1413	-4.94601	60.1219	-4.87301
	60.2078	-4.94604	60.189	-4.87245
	60.2747	-4.94607	60.2551	-4.87185
	60.3417	-4.94612	60.3227	-4.87133
	60.4082	-4.94618	60.3893	-4.87078
	60.4753	-4.94622	60.4559	-4.87022
	60.5413	-4.94628	60.5227	-4.86954
	60.6083	-4.94636	60.5898	-4.86892
	60.675	-4.94656	60.6565	-4.86853
	60.7424	-4.94707	60.7237	-4.86818
	60.8083	-4.94756	60.7899	-4.86783
	60.8751	-4.94808	60.8576	-4.86748
	60.9417	-4.94867	60.9237	-4.86712
	61.0085	-4.9492	60.9901	-4.86678
	61.0754	-4.9496	61.0576	-4.86644
	61.142	-4.94998	61.1245	-4.8661
	61.2086	-4.9504	61.1912	-4.86573
	61.275	-4.95093	61.2585	-4.86535
	61.3415	-4.9518	61.3258	-4.86499
	61.4082	-4.95293	61.3921	-4.86462
	61.4761	-4.95406	61.4587	-4.86425
	61.5424	-4.95502	61.5258	-4.86387
	61.6086	-4.95578	61.5918	-4.86355
	61.6755	-4.9564	61.6597	-4.86324
	61.7428	-4.95752	61.7264	-4.86294
	61.809	-4.959	61.7929	-4.86265
	61.8756	-4.96071	61.86	-4.86236
	61.9427	-4.96228	61.9267	-4.86209
	62.0096	-4.96416	61.9942	-4.8618
	62.0759	-4.96589	62.0602	-4.86148
	62.1425	-4.96805	62.1268	-4.86118
	62.2092	-4.97069	62.1929	-4.8609
	62.276	-4.97342	62.2603	-4.86064
	62.3422	-4.97603	62.3262	-4.86038
	62.4091	-4.97868	62.3938	-4.86011
	62.4752	-4.98076	62.4602	-4.85985
	62.5429	-4.98244	62.5275	-4.8596
	62.6086	-4.98377	62.5936	-4.85937
	62.6759	-4.98487	62.6602	-4.85913
	62.7423	-4.98602	62.7273	-4.85889
	62.809	-4.98799	62.7939	-4.8587
	62.8753	-4.98992	62.8603	-4.85851
	62.9424	-4.99192	62.9266	-4.85833
	63.0095	-4.99387	62.994	-4.8582
	63.0753	-4.99634	63.0607	-4.8581
	63.1419	-4.99987	63.1271	-4.85802
	63.2084	-5.00514	63.1948	-4.85797
	63.2746	-5.01023	63.2606	-4.8579
	63.342	-5.01433	63.3278	-4.85784
	63.4081	-5.01802	63.3938	-4.8578
	63.4748	-5.02129	63.4605	-4.85779
	63.5417	-5.02414	63.528	-4.85779
	63.6091	-5.02687	63.5949	-4.85787
	63.6744	-5.02901	63.6611	-4.85797
	63.7416	-5.03104	63.7282	-4.85805
	63.8079	-5.03291	63.7949	-4.85814
	63.8751	-5.03456	63.8617	-4.85823
	63.9415	-5.03669	63.928	-4.85834
	64.0081	-5.03978	63.9953	-4.85849
	64.0761	-5.04272	64.0619	-4.85877
	64.1416	-5.04555	64.1282	-4.85894
	64.208	-5.04831	64.1954	-4.85925
	64.2744	-5.05142	64.2613	-4.8596
	64.3411	-5.05524	64.3294	-4.86
	64.4085	-5.05894	64.3959	-4.86037
	64.4746	-5.06166	64.4625	-4.86074
	64.5419	-5.06403	64.5294	-4.86107
	64.6082	-5.06621	64.5958	-4.86161
	64.6752	-5.06866	64.6614	-4.86227
	64.7411	-5.0714	64.7299	-4.86287
	64.8084	-5.07458	64.7964	-4.86321
	64.8741	-5.07727	64.8619	-4.86346
	64.9416	-5.08039	64.9286	-4.86373
	65.0084	-5.08275	64.996	-4.86417
	65.075	-5.08503	65.0619	-4.86501
	65.141	-5.08751	65.1287	-4.86612
	65.2079	-5.0904	65.196	-4.86734
	65.2744	-5.0931	65.2627	-4.86804
	65.3412	-5.09595	65.3298	-4.86879
	65.4076	-5.09849	65.3958	-4.86939
	65.4745	-5.10143	65.4635	-4.87032
	65.541	-5.10455	65.5295	-4.87148
	65.607	-5.10719	65.5965	-4.87291
	65.6738	-5.10974	65.663	-4.87412
	65.7409	-5.11267	65.7294	-4.87553
	65.8073	-5.11594	65.7962	-4.877
	65.8735	-5.11947	65.8638	-4.87899
	65.9401	-5.12311	65.9293	-4.88051
	66.0071	-5.12613	65.997	-4.88191
	66.0736	-5.12898	66.0623	-4.8833
	66.14	-5.13123	66.1299	-4.88492
	66.2074	-5.13347	66.1967	-4.88638
	66.273	-5.13591	66.2629	-4.88774
	66.3397	-5.1385	66.3307	-4.88882
	66.407	-5.14144	66.3966	-4.89001
	66.4729	-5.14432	66.4636	-4.8914
	66.5391	-5.1474	66.5304	-4.89321
	66.6064	-5.15099	66.5966	-4.89494
	66.6727	-5.155	66.6634	-4.89681
	66.7393	-5.15905	66.731	-4.89886
	66.8057	-5.16235	66.7962	-4.90064
	66.8731	-5.16545	66.8638	-4.90237
	66.9394	-5.16884	66.9305	-4.90402
	67.0057	-5.17202	66.9981	-4.90572
	67.0724	-5.1756	67.0637	-4.90772
	67.1394	-5.17935	67.1313	-4.91007
	67.2066	-5.18302	67.1969	-4.91246
	67.2729	-5.18626	67.2643	-4.91452
	67.3388	-5.18939	67.3305	-4.91662
	67.4055	-5.19249	67.3964	-4.91867
	67.4722	-5.19607	67.464	-4.92134
	67.5396	-5.19984	67.5302	-4.92427
	67.6053	-5.20356	67.5974	-4.92712
	67.6723	-5.20665	67.6626	-4.92936
	67.7386	-5.20989	67.7305	-4.9307
	67.8059	-5.2127	67.7971	-4.93222
	67.8724	-5.21479	67.864	-4.93407
	67.939	-5.21726	67.9304	-4.93613
	68.0048	-5.22072	67.9973	-4.93867
	68.0721	-5.22342	68.0642	-4.9408
	68.1385	-5.22646	68.1303	-4.9426
	68.2054	-5.22898	68.1968	-4.9446
	68.2716	-5.23114	68.2638	-4.94695
	68.3382	-5.23379	68.3306	-4.94974
	68.4051	-5.23692	68.3969	-4.9528
	68.4718	-5.24039	68.4646	-4.95562
	68.5386	-5.24385	68.5306	-4.9583
	68.6051	-5.24663	68.5977	-4.96094
	68.6714	-5.24903	68.6647	-4.96361
	68.7383	-5.2516	68.731	-4.96579
	68.8048	-5.25498	68.797	-4.96793
	68.8712	-5.2592	68.8644	-4.96996
	68.9379	-5.26272	68.9315	-4.97252
	69.0048	-5.26602	68.9972	-4.97511
	69.0707	-5.26907	69.0637	-4.97707
	69.1385	-5.272	69.1303	-4.97877
	69.2048	-5.27611	69.1977	-4.98014
	69.2711	-5.27953	69.2641	-4.98187
	69.3381	-5.28224	69.3305	-4.98471
	69.4044	-5.28406	69.3965	-4.98728
	69.4709	-5.28558	69.4649	-4.9897
	69.5372	-5.28768	69.5305	-4.99157
	69.604	-5.29087	69.5973	-4.99281
	69.6704	-5.29424	69.6639	-4.99477
	69.7373	-5.29719	69.7304	-4.99695
	69.8037	-5.29998	69.7977	-4.99898
	69.8698	-5.30286	69.8645	-5.00122
	69.9366	-5.3063	69.9308	-5.00318
	70.0039	-5.31	69.9971	-5.00504
	70.0697	-5.31403	70.0638	-5.00689
	70.1368	-5.31787	70.1307	-5.00894
	70.2032	-5.32213	70.1969	-5.01186
	70.2703	-5.32585	70.2645	-5.01463
[truncated: 1,856 more rows]

## Sheet: Fig S18
	Fig S18 a									Fig S18b			Fig S18c
	dex20-dna5		dex10-dna5		dex2-dna5		dna5			dex10-dna5 dired under RT			r1		r2		r10
	Stress	strain	Stress	strain	Stress	strain	Stress	strain		Stress	strain		Stress	strain	Stress	strain	Stress	strain
	0.000368839	6.8871e-05	3.84953e-05	-1.72538e-06	2.72583e-05	1.3405e-05	0.000117176	1.97633e-05		0.00052232	0.000401267		0.000260492	1.20065e-05	0.000667059	2.81576e-05	0.000377129	3.84363e-05
	0.000971924	0.000143022	0.000468284	2.5973e-05	0.000561316	1.77646e-05	0.000541879	2.1359e-05		0.00112	0.00113		0.000687738	3.09936e-05	0.00107	4.8243e-05	0.000936618	7.89107e-05
	0.00157	0.000205984	0.000885358	3.71756e-05	0.00109	2.21242e-05	0.000966582	2.31242e-05		0.00172	0.00158		0.00111	5.04593e-05	0.00147	6.98945e-05	0.0015	0.000160587
	0.00218	0.000290331	0.00131	5.32903e-05	0.00161	2.64838e-05	0.00139	2.50588e-05		0.00233	0.00205		0.00153	6.47195e-05	0.00187	8.58792e-05	0.00207	0.000163063
	0.00278	0.000375996	0.00174	7.19544e-05	0.00215	3.08434e-05	0.00181	2.71629e-05		0.00293	0.00263		0.00196	7.8185e-05	0.00228	0.000100164	0.00263	0.000252346
	0.00338	0.000413777	0.00215	9.15954e-05	0.00268	3.5203e-05	0.00224	2.94365e-05		0.00354	0.00324		0.00237	9.77345e-05	0.00268	0.000118007	0.00319	0.000228896
	0.00399	0.000490845	0.00257	9.81757e-05	0.00321	3.95626e-05	0.00266	3.18796e-05		0.00414	0.00373		0.0028	0.000106963	0.00308	0.000138497	0.00376	0.000303069
	0.00459	0.00055191	0.003	0.00012341	0.00374	4.39222e-05	0.00308	3.44921e-05		0.00474	0.00412		0.00322	0.00012502	0.00348	0.000152853	0.00432	0.000312632
	0.0052	0.000622258	0.00342	0.000129428	0.00426	4.82819e-05	0.00351	3.72741e-05		0.00535	0.00447		0.00364	0.00013796	0.00389	0.000159905	0.00489	0.000335735
	0.00581	0.000672334	0.00385	0.000164433	0.0048	5.26415e-05	0.00392	4.02256e-05		0.00595	0.00484		0.00407	0.000151357	0.00429	0.000176435	0.00545	0.000376106
	0.00641	0.000730175	0.00427	0.000162375	0.00532	5.70011e-05	0.00435	4.33465e-05		0.00656	0.00513		0.00449	0.000172885	0.00469	0.000196798	0.00601	0.000375163
	0.00701	0.000787072	0.00469	0.000172312	0.00585	6.13607e-05	0.00478	4.67437e-05		0.00716	0.00543		0.00491	0.000186258	0.0051	0.000204945	0.00659	0.000412688
	0.00762	0.000881116	0.00512	0.000197563	0.00639	6.57203e-05	0.00519	5.05293e-05		0.00776	0.00576		0.00534	0.000194399	0.0055	0.000216687	0.00714	0.000437868
	0.00822	0.000906718	0.00553	0.000215325	0.00691	7.00799e-05	0.00562	5.44131e-05		0.00837	0.00608		0.00576	0.000220726	0.00591	0.000234545	0.00771	0.000447945
	0.00883	0.000943827	0.00596	0.000228008	0.00744	7.44395e-05	0.00604	5.82766e-05		0.00897	0.00641		0.00618	0.000229539	0.00631	0.000248616	0.00827	0.000454913
	0.00944	0.001	0.00639	0.000238463	0.00797	7.87991e-05	0.00647	6.33234e-05		0.00957	0.00673		0.00661	0.000241339	0.00671	0.000263948	0.00883	0.000426548
	0.01003	0.00107	0.0068	0.000253099	0.00849	8.31587e-05	0.00689	6.64128e-05		0.01019	0.00705		0.00703	0.000251352	0.00712	0.000268039	0.00941	0.000443603
	0.01064	0.00107	0.00723	0.000273396	0.00903	8.75183e-05	0.00731	7.02211e-05		0.01078	0.00733		0.00745	0.000265353	0.00751	0.000285349	0.00997	0.000441762
	0.01125	0.00112	0.00765	0.000280407	0.00956	9.18779e-05	0.00774	7.50024e-05		0.01139	0.00741		0.00788	0.000273597	0.00792	0.000302152	0.01053	0.000487099
	0.01185	0.00114	0.00807	0.000303081	0.01008	9.62375e-05	0.00816	7.90527e-05		0.012	0.00789		0.0083	0.000285794	0.00833	0.000294253	0.0111	0.000441027
	0.01246	0.00119	0.0085	0.000315212	0.01061	0.000100597	0.00858	8.23271e-05		0.01259	0.00819		0.00873	0.000292035	0.00872	0.000301657	0.01166	0.00042454
	0.01306	0.00121	0.00892	0.000326312	0.01114	0.000104957	0.00901	8.69199e-05		0.01321	0.0084		0.00915	0.000302827	0.00913	0.000309527	0.01223	0.000476901
	0.01366	0.00127	0.00935	0.000322457	0.01167	0.000109316	0.00943	9.17488e-05		0.01381	0.00865		0.00957	0.000310203	0.00953	0.000324274	0.01279	0.000436532
	0.01427	0.0013	0.00977	0.000341491	0.0122	0.000113676	0.00985	9.51326e-05		0.01441	0.0088		0.01	0.000324382	0.00993	0.000328626	0.01335	0.000442509
	0.01487	0.00134	0.01019	0.000354921	0.01273	0.000118035	0.01028	9.88766e-05		0.01502	0.00905		0.01042	0.000332932	0.01034	0.000344023	0.01392	0.000422343
	0.01548	0.00134	0.01062	0.000360585	0.01325	0.000122395	0.0107	0.00010188		0.01562	0.0093		0.01084	0.000333199	0.01074	0.000349786	0.01448	0.000495714
	0.01609	0.00138	0.01104	0.000372852	0.01379	0.000126269	0.01113	0.000103693		0.01623	0.00952		0.01127	0.000343179	0.01114	0.000335774	0.01505	0.000460873
	0.01668	0.00141	0.01146	0.000378349	0.01432	0.000130642	0.01155	0.000107422		0.01683	0.00967		0.01169	0.000358883	0.01155	0.000334567	0.01561	0.000489288
	0.01729	0.00142	0.01188	0.000397643	0.01484	0.000135135	0.01197	0.000109889		0.01744	0.01005		0.01211	0.000362076	0.01195	0.000340115	0.01618	0.000494118
	0.0179	0.00142	0.01231	0.000407802	0.01538	0.000139831	0.01239	0.00011214		0.01804	0.0105		0.01254	0.000370824	0.01235	0.000345099	0.01674	0.000542871
	0.0185	0.00145	0.01273	0.000417436	0.0159	0.000143803	0.01282	0.000114411		0.01865	0.01099		0.01296	0.000377101	0.01276	0.000353167	0.01731	0.000540521
	0.01911	0.00146	0.01316	0.000422983	0.01643	0.000147304	0.01324	0.000116547		0.01925	0.01144		0.01339	0.000388765	0.01316	0.000351759	0.01787	0.000535436
	0.01971	0.00151	0.01358	0.000426621	0.01696	0.000151157	0.01366	0.000118456		0.01986	0.01194		0.01381	0.00039728	0.01356	0.000358493	0.01844	0.000573059
	0.02032	0.00148	0.014	0.000436395	0.01749	0.00015548	0.01409	0.000120736		0.02046	0.01228		0.01423	0.000402277	0.01397	0.000351461	0.01901	0.000604399
	0.02092	0.00154	0.01443	0.000455966	0.01803	0.000159272	0.01451	0.000122042		0.02106	0.01267		0.01465	0.000406756	0.01437	0.000365604	0.01956	0.000674877
	0.02153	0.00153	0.01485	0.000459236	0.01855	0.000163594	0.01493	0.000124851		0.02167	0.01305		0.01508	0.000411682	0.01478	0.000362177	0.02013	0.00063027
	0.02213	0.00153	0.01527	0.000467541	0.01908	0.00016803	0.01535	0.00012623		0.02228	0.01342		0.0155	0.00042186	0.01518	0.000373005	0.0207	0.00065672
	0.02274	0.00156	0.0157	0.000472873	0.01961	0.000171525	0.01578	0.000129732		0.02288	0.01377		0.01593	0.000436215	0.01557	0.000379037	0.02125	0.000619715
	0.02334	0.0016	0.01612	0.000468584	0.02013	0.000175123	0.01621	0.000132231		0.02349	0.01408		0.01635	0.00044514	0.01598	0.000382706	0.02183	0.000717701
	0.02395	0.00156	0.01655	0.000474912	0.02067	0.000177937	0.01662	0.000133943		0.02409	0.01439		0.01677	0.000443563	0.01638	0.000389036	0.02239	0.000806075
	0.02455	0.00152	0.01697	0.000484582	0.0212	0.000180639	0.01705	0.000135747		0.02469	0.01472		0.0172	0.000459172	0.01679	0.000385053	0.02295	0.00081335
	0.02516	0.00113	0.01739	0.000499484	0.02172	0.000183355	0.01747	0.00013806		0.0253	0.01497		0.01762	0.000464413	0.01719	0.000371497	0.02352	0.000813927
			0.01782	0.000502318	0.02225	0.000186794	0.01789	0.000141182		0.0259	0.01524		0.01804	0.000470848	0.01759	0.000374153	0.02408	0.000909953
			0.01823	0.000507543	0.02278	0.00018866	0.01832	0.000143281		0.02652	0.01444		0.01847	0.00046993	0.018	0.00036	0.02465	0.000963465
			0.01866	0.000519447	0.02331	0.000191333	0.01874	0.000145713					0.01888	0.000477738	0.0184	0.000355104	0.02521	0.000969882
			0.01908	0.000524887	0.02384	0.000192683	0.01916	0.000147426					0.01932	0.000484359	0.0188	0.000340148	0.02577	0.00102
			0.0195	0.000527559	0.02437	0.000193752	0.01959	0.000149884					0.01974	0.000486348	0.01921	0.00033701	0.02634	0.00103
			0.01993	0.000535338	0.0249	0.000195671	0.02001	0.000151994					0.02016	0.000500759	0.01961	0.000302015	0.02691	0.00113
			0.02036	0.000533054	0.02543	0.000196907	0.02044	0.0001531					0.02059	0.000497876			0.02747	0.00115
			0.02078	0.00052865	0.02596	0.000199007	0.02086	0.000155377					0.021	0.000507019
			0.0212	0.000531538	0.02649	0.000200617	0.02128	0.00015597					0.02143	0.000512407
			0.02162	0.000535595	0.02702	0.000202805	0.02171	0.000157935					0.02185	0.000518515
			0.02205	0.000369448	0.02754	0.000205706	0.02213	0.000159729					0.02227	0.000523697
					0.02807	0.000208287	0.02255	0.000162188					0.0227	0.00052372
					0.02861	0.000210368	0.02298	0.000163911					0.02312	0.000533171
					0.02913	0.000212443	0.02339	0.000165777					0.02354	0.000532135
					0.02967	0.000214871	0.02382	0.000166937					0.02397	0.000538086
					0.03019	0.000217079	0.02425	0.000169283					0.02439	0.000539628
					0.03072	0.000217905	0.02467	0.000169862					0.02482	0.000542746
					0.03126	0.000220038	0.02509	0.000170642					0.02524	0.000549257
					0.03178	0.000221102	0.02552	0.000172814					0.02566	0.00054803
					0.03232	0.00022307	0.02594	0.000174762					0.02609	0.000556955
					0.03284	0.000224657	0.02636	0.000177178					0.02651	0.000558257
					0.03336	0.00022606	0.02679	0.000179455					0.02693	0.000557736
					0.0339	0.00022789	0.02721	0.000181728					0.02736	0.000564922
					0.03443	0.000229686	0.02764	0.000183425					0.02778	0.000565539
					0.03496	0.000231619	0.02805	0.000185456					0.0282	0.000565195
					0.03549	0.000233175	0.02848	0.000185861					0.02863	0.000568178
					0.03601	0.000235011	0.02891	0.000186529					0.02905	0.000573217
					0.03655	0.000237372	0.02932	0.000187627					0.02947	0.00057337
					0.03707	0.000238454	0.02975	0.000188927					0.0299	0.00057812
					0.0376	0.000240213	0.03017	0.000191349					0.03032	0.000580872
					0.03813	0.00024121	0.03059	0.000192958					0.03074	0.000574833
					0.03867	0.000241501	0.03102	0.000194692					0.03117	0.000583954
					0.03919	0.000242222	0.03144	0.000195687					0.03158	0.00058644
					0.03972	0.000242841	0.03187	0.000196124					0.03202	0.000589285
					0.04025	0.000243662	0.03229	0.000196754					0.03244	0.000585462
					0.04077	0.000243896	0.03271	0.000198267					0.03286	0.000585087
					0.04131	0.000244613	0.03314	0.000198976					0.03329	0.000582917
					0.04183	0.00024513	0.03356	0.000200242					0.0337	0.000581743
					0.04236	0.000245435	0.03398	0.000201422					0.03413	0.00058313
					0.0429	0.000245724	0.03441	0.000201491					0.03455	0.000589959
					0.04342	0.000245029	0.03483	0.000201728					0.03497	0.000583353
					0.04396	0.000245324	0.03525	0.000202736					0.0354	0.000587871
					0.04448	0.000246056	0.03568	0.000204485					0.03582	0.000590703
					0.04501	0.000246622	0.0361	0.000205355					0.03625	0.000588412
					0.04555	0.000247582	0.03652	0.000205185					0.03667	0.000589845
					0.04606	0.000247941	0.03695	0.000206237					0.03709	0.000586527
					0.0466	0.000249376	0.03737	0.00020734					0.03751	0.00058426
					0.04713	0.000250613	0.03779	0.000208397					0.03794	0.000585138
					0.04766	0.00025086	0.03822	0.000208933					0.03836	0.000589504
					0.04819	0.000252023	0.03863	0.000208148					0.03878	0.0005905
					0.04872	0.000252652	0.03907	0.000207123					0.03921	0.000587904
					0.04925	0.000252495	0.03948	0.000207423					0.03963	0.000580925
					0.04978	0.000254437	0.0399	0.000207191					0.04006	0.00058089
					0.0503	0.000255127	0.04033	0.000206835					0.04048	0.000575572
					0.05083	0.000256518	0.04075	0.000207453					0.0409	0.000574007
					0.05136	0.000257788	0.04118	0.000209478					0.04133	0.00057612
					0.05189	0.000259439	0.0416	0.000209911					0.04175	0.00056292
					0.05242	0.000260186	0.04202	0.000209861					0.04217	0.000563823
					0.05295	0.000261193	0.04245	0.000210649					0.0426	0.000558108
					0.05348	0.000262192	0.04287	0.000211415					0.04302	0.000537067
					0.05401	0.0002626	0.04329	0.000211827
					0.05454	0.000263089	0.04372	0.000213677
					0.05506	0.000263179	0.04414	0.000215407
					0.0556	0.00026371	0.04456	0.000215567
					0.05613	0.000263667	0.04499	0.000216234
					0.05665	0.000264374	0.04541	0.000218564
					0.05719	0.000265575	0.04583	0.00021938
					0.05771	0.00026688	0.04626	0.000219916
					0.05825	0.000267436	0.04668	0.000220226
					0.05877	0.000269232	0.0471	0.000221067
					0.0593	0.000269682	0.04752	0.000222292
					0.05984	0.000270815	0.04795	0.000223648
					0.06036	0.000271484	0.04837	0.000224547
					0.06089	0.000271858	0.0488	0.00022572
					0.06142	0.00027242	0.04921	0.00022806
					0.06195	0.000272245	0.04964	0.000229636
					0.06248	0.000273082	0.05006	0.000230034
					0.06301	0.00027332	0.05049	0.000231107
					0.06353	0.000272864	0.05091	0.000232875
					0.06407	0.000273725	0.05133	0.000234719
					0.06459	0.000274422	0.05176	0.000234826
					0.06513	0.000275608	0.05218	0.00023457
					0.06565	0.000276762	0.0526	0.000233247
					0.06618	0.000277925	0.05303	0.000233031
					0.06671	0.000278824	0.05345	0.000233488
					0.06725	0.000280212	0.05387	0.000233927
					0.06777	0.000282074	0.0543	0.0002335
					0.06829	0.000283133	0.05472	0.000233394
					0.06883	0.000284347	0.05515	0.000232812
					0.06935	0.000285485	0.05557	0.000232097
					0.06989	0.000287029	0.05598	0.000230261
					0.07042	0.000289485	0.05641	0.0002286
					0.07094	0.000290294	0.05684	0.00022719
					0.07148	0.00029143	0.05726	0.000227267
					0.072	0.000292113	0.05769	0.000227367
					0.07253	0.000292196	0.05811	0.000227952
					0.07307	0.00029258	0.05853	0.000228617
					0.07358	0.00029321	0.05895	0.000230493
					0.07412	0.00029408	0.05937	0.000232313
					0.07465	0.000295895	0.0598	0.000233728
					0.07517	0.000296265	0.06022	0.000234344
					0.07571	0.000298071	0.06064	0.000234586
					0.07624	0.000298768	0.06107	0.000236068
					0.07677	0.000298957	0.0615	0.000238427
					0.07729	0.000299233	0.06192	0.00023904
					0.07782	0.000299826	0.06235	0.00023935
					0.07835	0.000300489	0.06276	0.000240239
					0.07889	0.000300271	0.06319	0.000240756
					0.07941	0.000301478	0.06361	0.000240817
					0.07994	0.000301911	0.06403	0.000240118
					0.08047	0.000302001	0.06446	0.000239249
					0.081	0.000302715	0.06488	0.000238251
					0.08153	0.000302538	0.0653	0.000238376
					0.08206	0.000302917	0.06573	0.00023891
					0.08258	0.000303216	0.06615	0.000238882
					0.08312	0.000304518	0.06658	0.000239516
					0.08365	0.000304593	0.067	0.000240132
					0.08418	0.000304437	0.06742	0.000241293
					0.08471	0.000305368	0.06785	0.00024238
					0.08523	0.00030614	0.06827	0.000243585
					0.08576	0.000305794	0.06869	0.000244771
					0.08629	0.000306482	0.06911	0.000246207
					0.08682	0.000306615	0.06954	0.000247643
					0.08736	0.000307063	0.06996	0.000248711
					0.08788	0.000307605	0.07039	0.000248702
					0.0884	0.00030801	0.07081	0.000250977
					0.08894	0.000309168	0.07123	0.000253436
					0.08946	0.000310028	0.07166	0.000253708
					0.09	0.000310587	0.07208	0.000253658
					0.09053	0.000311914	0.0725	0.000254049
					0.09105	0.000312688	0.07293	0.000253423
					0.09158	0.000313842	0.07334	0.000252383
					0.09211	0.000314481	0.07377	0.00025188
					0.09264	0.000315479	0.0742	0.000251214
					0.09317	0.000315855	0.07462	0.000251214
					0.0937	0.000316691	0.07505	0.000251563
					0.09422	0.000316897	0.07546	0.000252576
					0.09476	0.000317352	0.07589	0.000252358
					0.09528	0.000318766	0.07631	0.00025311
					0.09581	0.000319567	0.07673	0.000253893
					0.09635	0.000319965	0.07716	0.000254768
					0.09687	0.000320416	0.07758	0.00025628
					0.0974	0.000320366	0.07801	0.000256296
					0.09793	0.000321091	0.07843	0.000257363
					0.09845	0.000322253	0.07885	0.000257781
					0.09899	0.000323275	0.07928	0.000259611
					0.09951	0.00032405	0.0797	0.000260389
					0.10004	0.000325454	0.08012	0.000259915
					0.10058	0.000325694	0.08054	0.000259999
					0.1011	0.000325386	0.08097	0.000261701
					0.10163	0.000325885	0.08139	0.000261259
					0.10216	0.000327324	0.08181	0.000262163
					0.10269	0.000327317	0.08224	0.0002625
					0.10322	0.000328698	0.08266	0.000262732
					0.10375	0.000329328	0.08309	0.000262794
					0.10427	0.00033077	0.08351	0.000262519
					0.10481	0.000330603	0.08393	0.000262433
					0.10534	0.000331696	0.08436	0.000261983
					0.10587	0.000332705	0.08478	0.000262125
					0.10639	0.000332746	0.08521	0.000262845
					0.10692	0.00033317	0.08563	0.000262867
					0.10745	0.000334388	0.08605	0.000263487
					0.10798	0.000335958	0.08647	0.000263176
					0.10851	0.000336953	0.08689	0.000264275
					0.10904	0.000338266	0.08732	0.000265592
					0.10957	0.000339068	0.08775	0.000266897
					0.1101	0.000339887	0.08816	0.000267484
					0.11063	0.000341518	0.08859	0.000268893
					0.11116	0.000342387	0.08901	0.000271092
					0.11168	0.000342672	0.08943	0.000272726
					0.11222	0.00034336	0.08986	0.000272348
					0.11274	0.000345141	0.09028	0.00027216
					0.11327	0.000345852	0.0907	0.000271687
					0.1138	0.000346871	0.09113	0.000272572
					0.11433	0.000347328	0.09155	0.000272141
					0.11486	0.000348547	0.09197	0.000271877
					0.11539	0.000349384	0.0924	0.000272658
					0.11592	0.000349432	0.09282	0.000272745
					0.11645	0.000351207	0.09324	0.00027343
					0.11697	0.000352131	0.09367	0.000273764
					0.1175	0.000352573	0.09409	0.000273449
					0.11803	0.000352374	0.09452	0.000274592
					0.11856	0.000352593	0.09494	0.000274298
					0.11909	0.000352544	0.09536	0.000274982
					0.11962	0.000353039	0.09578	0.00027531
					0.12015	0.000354205	0.09621	0.000274735
					0.12068	0.000354482	0.09663	0.000274707
					0.12121	0.000355588	0.09706	0.000276549
					0.12174	0.000356262	0.09748	0.00027607
					0.12227	0.000356041	0.0979	0.00027523
					0.1228	0.000356721	0.09833	0.000274167
					0.12332	0.000357648	0.09875	0.000275299
					0.12386	0.000358234	0.09917	0.000276625
					0.12438	0.000358357	0.0996	0.000278443
					0.12491	0.000359	0.10002	0.000278779
					0.12544	0.000358218	0.10044	0.00027968
					0.12597	0.000358134	0.10086	0.000280376
					0.1265	0.000359558	0.10129	0.000279768
					0.12703	0.00035984	0.10172	0.00028092
					0.12756	0.000360522	0.10213	0.000279949
					0.1281	0.00036128	0.10256	0.00028033
					0.12861	0.000361535	0.10298	0.000280717
					0.12915	0.000361131	0.1034	0.000279858
					0.12968	0.000362181	0.10383	0.000280036
					0.1302	0.00036196	0.10426	0.000279703
					0.13074	0.000362879	0.10467	0.000279539
					0.13126	0.000362391	0.1051	0.000278996
					0.13179	0.000362982	0.10552	0.00027914
					0.13232	0.000362845	0.10594	0.00027851
					0.13285	0.000362856	0.10638	0.000278499
					0.13339	0.000363888	0.10679	0.000278839
					0.13391	0.00036494	0.10722	0.000280903
					0.13443	0.000364881	0.10764	0.000281751
					0.13497	0.000364404	0.10806	0.000283403
					0.1355	0.000364556	0.10849	0.000283628
					0.13603	0.000364061	0.10891	0.000283236
					0.13655	0.000364255	0.10933	0.000282628
					0.13709	0.000364575	0.10976	0.000282634
					0.13761	0.000363995	0.11018	0.000284716
					0.13814	0.000364293	0.11061	0.000284951
					0.13867	0.000364928	0.11103	0.000285583
					0.1392	0.000365062	0.11145	0.000285374
					0.13974	0.000364767	0.11188	0.000285006
					0.14026	0.000364542	0.11229	0.0002844
					0.14079	0.000363954	0.11272	0.00028367
					0.14132	0.000364357	0.11314	0.000283781
					0.14184	0.000363633	0.11356	0.00028308
					0.14238	0.000363608	0.11399	0.000284443
					0.1429	0.00036374	0.11441	0.000284817
					0.14343	0.000362918	0.11484	0.000285245
					0.14397	0.000362967	0.11526	0.000286329
					0.14449	0.000363488	0.11569	0.00028752
					0.14502	0.000364659	0.1161	0.00028897
					0.14555	0.000364436	0.11653	0.00028986
					0.14608	0.00036469	0.11695	0.000290298
					0.14661	0.000364384	0.11737	0.000291527
					0.14714	0.00036345	0.1178	0.00029116
					0.14767	0.000363664	0.11822	0.000292356
					0.1482	0.000362916	0.11864	0.000293827
					0.14872	0.00036242	0.11907	0.00029418
					0.14926	0.00036173	0.11949	0.000295465
					0.14979	0.000360947	0.11992	0.000295117
					0.15031	0.000360049	0.12034	0.000295371
					0.15084	0.000355054	0.12076	0.000294976
					0.15138	0.000354065	0.12119	0.000295402
					0.1519	0.000353076	0.12161	0.000296682
					0.15243	0.000352087	0.12203	0.000295878
					0.15296	0.000351097	0.12246	0.000296997
					0.15348	0.000350108	0.12288	0.000296479
					0.15402	0.000349119	0.1233	0.000296079
					0.15455	0.00034813	0.12373	0.000296975
					0.15507	0.00034714	0.12415	0.000297804
					0.15561	0.000346151	0.12458	0.000298436
					0.15613	0.000345162	0.125	0.000297857
					0.15667	0.000344173	0.12542	0.00029882
					0.15719	0.000343183	0.12584	0.000299039
					0.15771	0.000342194	0.12627	0.000297703
					0.15825	0.000341205	0.12669	0.000298688
					0.15878	0.000340216	0.12712	0.000300343
					0.1593	0.000339226	0.12754	0.000301198
					0.15984	0.000338237	0.12796	0.000301676
					0.16036	0.000337248	0.12839	0.000301492
					0.1609	0.000336259	0.1288	0.000301662
					0.16143	0.000335269	0.12923	0.00030076
					0.16195	0.00033428	0.12966	0.000300773
					0.16249	0.000333291	0.13007	0.000300231
					0.16301	0.000332302	0.1305	0.000298965
					0.16354	0.000331312	0.13092	0.00029999
					0.16407	0.000330323	0.13135	0.000298614
							0.13177	0.000298755
							0.13219	0.000299772
							0.13262	0.000299933
							0.13304	0.000300115
							0.13346	0.000300264
							0.13389	0.000301622
							0.13431	0.000301524
							0.13473	0.000301177
							0.13516	0.000302062
							0.13558	0.000302364
							0.136	0.000302054
							0.13643	0.000302061
							0.13685	0.000303626
							0.13727	0.000303826
							0.1377	0.000304269
							0.13812	0.00030499
							0.13854	0.000305887
							0.13897	0.000307967
							0.13938	0.000309858
							0.13981	0.000311715
							0.14024	0.000313742
							0.14066	0.000315018
							0.14109	0.000316241
							0.1415	0.00031662
							0.14193	0.000316341
							0.14235	0.000316771
							0.14277	0.000315876
							0.1432	0.000315245
							0.14362	0.00031453
							0.14405	0.000313427
							0.14447	0.000313724
							0.14489	0.000313095
							0.14532	0.000313935
							0.14574	0.000314082
							0.14616	0.000314258
							0.14658	0.000315435
							0.14701	0.000316466
							0.14743	0.000317638
							0.14786	0.000318852
							0.14828	0.000319769
							0.1487	0.000318723
							0.14913	0.000319253
							0.14955	0.000318792
							0.14997	0.000317783
							0.1504	0.000316899
							0.15082	0.000317491
							0.15124	0.000316738
							0.15167	0.000315485
							0.15209	0.000314893
							0.15252	0.00031419
							0.15293	0.000313941
							0.15336	0.0003128
							0.15378	0.000313478
							0.1542	0.000313432
							0.15463	0.000312835
							0.15505	0.00031322
							0.15547	0.000312789
							0.1559	0.000312281
							0.15632	0.000312456
							0.15675	0.000312615
							0.15717	0.000312323
							0.15759	0.000313776
							0.15801	0.000314039
							0.15844	0.00031427
							0.15886	0.000315769
							0.15928	0.000318276
							0.15971	0.000317965
							0.16013	0.000318976
							0.16056	0.000320716
							0.16098	0.000321795
							0.1614	0.000322399
							0.16183	0.000323705
							0.16225	0.000324795
							0.16267	0.000324358
							0.1631	0.000324195
							0.16352	0.000324674
							0.16395	0.000324228
							0.16437	0.000323848
							0.16478	0.000324538
							0.16521	0.000324425
							0.16563	0.000322548
							0.16606	0.000323009
							0.16649	0.000322612
							0.1669	0.000322214
							0.16733	0.000322009
							0.16776	0.000321807
							0.16817	0.000320798
							0.1686	0.000321451
							0.16902	0.00032063
							0.16945	0.000320522
							0.16987	0.00032025
							0.17029	0.000320815
							0.17072	0.000319976
							0.17115	0.000318294
							0.17156	0.000317616
							0.17199	0.000316806
							0.17241	0.000316447
							0.17283	0.000317514
							0.17326	0.000317816
							0.17368	0.0003175
							0.1741	0.000316023
							0.17453	0.000316995
							0.17495	0.000316737
							0.17537	0.000317732
							0.1758	0.000317568
							0.17622	0.000319383
							0.17665	0.000320468
							0.17707	0.000321415
							0.17749	0.000322218
							0.17792	0.000323708
							0.17834	0.000325005
							0.17876	0.000326199
							0.17918	0.000326363
							0.17961	0.000326425
							0.18003	0.000327456
							0.18045	0.000327878
							0.18088	0.00032904
							0.1813	0.000329228
							0.18172	0.000328454
							0.18214	0.000327715
							0.18257	0.000325713
							0.18299	0.000325742
							0.18341	0.00032718
							0.18385	0.000328451
							0.18426	0.000328125
							0.18469	0.000328069
							0.18511	0.00032717
							0.18553	0.000328216
							0.18596	0.000328453
							0.18638	0.00032874
							0.1868	0.000329817
							0.18723	0.000330173
							0.18765	0.000329707
							0.18807	0.000329823
							0.1885	0.000329755
							0.18892	0.000329648
							0.18935	0.000329984
							0.18977	0.000328881
							0.19019	0.00032855
							0.19061	0.000327871
							0.19104	0.000327899
							0.19146	0.000330174
							0.19189	0.00033074
							0.19231	0.0003298
							0.19273	0.00033044
							0.19315	0.000330448
							0.19358	0.000331455
							0.194	0.000334029
							0.19443	0.000334371
							0.19484	0.000334823
							0.19527	0.00033557
							0.19569	0.000335959
							0.19611	0.000336014
							0.19654	0.000337672
							0.19696	0.000338885
							0.19739	0.000339915
							0.19781	0.000341268
							0.19823	0.000340934
							0.19866	0.000341315
							0.19908	0.000341406
							0.1995	0.000341895
							0.19993	0.000343384
							0.20035	0.000342425
							0.20077	0.000343065
							0.2012	0.00034501
							0.20161	0.000345481
							0.20204	0.000346701
							0.20247	0.000347421
							0.20289	0.000347783
							0.20331	0.000347169
							0.20374	0.000348406
							0.20416	0.000350147
							0.20458	0.000350984
							0.20501	0.000352235
							0.20543	0.000351974
							0.20586	0.000351074
							0.20627	0.000352451
							0.2067	0.000350206
							0.20713	0.000348882
							0.20754	0.000348514
							0.20797	0.000348117
							0.20839	0.000348436
							0.20881	0.000347458
							0.20924	0.000348779
							0.20966	0.000348406
							0.21009	0.00034885
							0.21051	0.000348994
							0.21093	0.0003481
							0.21136	0.000348925
							0.21178	0.000349536
							0.2122	0.000351265
							0.21263	0.000353712
							0.21305	0.000354027
							0.21347	0.000354543
							0.2139	0.000354901
							0.21432	0.000354225
							0.21474	0.000354286
							0.21517	0.000351958
							0.21559	0.000351849
							0.21601	0.000351245
							0.21644	0.000349984
							0.21686	0.000349582
							0.21728	0.000349123
							0.21771	0.00034958
							0.21812	0.000347969
							0.21856	0.000347682
							0.21897	0.000346924
							0.2194	0.000346852
							0.21983	0.000348365
							0.22024	0.000349184
							0.22067	0.000350321
							0.22109	0.000351938
							0.22151	0.000352247
							0.22194	0.000354265
							0.22236	0.000354794
							0.22278	0.00035537
							0.22321	0.000356215
							0.22363	0.000356006
							0.22406	0.000356171
							0.22448	0.000356662
							0.2249	0.000357619
							0.22532	0.000358784
							0.22575	0.000359387
							0.22617	0.000359642
							0.2266	0.000360522
							0.22702	0.000361601
							0.22744	0.000361946
							0.22787	0.000361621
							0.22829	0.000361546
							0.22871	0.000359965
							0.22914	0.000359866
							0.22956	0.00035856
							0.22999	0.000358134
							0.23041	0.000359379
							0.23083	0.000358724
							0.23126	0.000359643
							0.23168	0.000359485
							0.2321	0.000359617
							0.23252	0.000360809
							0.23295	0.000363341
							0.23337	0.000364375
							0.2338	0.00036533
							0.23422	0.000367211
							0.23464	0.000368403
							0.23506	0.000369952
							0.23549	0.000370367
							0.23591	0.000369317
							0.23634	0.000368671
							0.23676	0.000368394
							0.23718	0.00036706
							0.2376	0.00036709
							0.23803	0.000366175
							0.23845	0.000365874
							0.23887	0.00036535
							0.2393	0.000365367
							0.23972	0.000366086
							0.24014	0.000366512
							0.24057	0.000366723
							0.24099	0.000366596
							0.24141	0.000367585
							0.24184	0.000366848
							0.24226	0.000365857
							0.24269	0.000366795
							0.24311	0.000365299
							0.24353	0.000364566
							0.24396	0.000365454
							0.24437	0.000366036
							0.2448	0.000366162
							0.24523	0.000367015
							0.24564	0.000367988
							0.24607	0.000368455
							0.2465	0.000368858
							0.24692	0.000369398
							0.24735	0.000370104
							0.24777	0.000372063
							0.24819	0.000372601
							0.24861	0.000372215
							0.24904	0.000371991
							0.24946	0.000371593
							0.24989	0.000370814
							0.2503	0.000369096
							0.25073	0.000368366
							0.25115	0.000369171
							0.25157	0.000368214
							0.252	0.000369095
							0.25242	0.00037035
							0.25284	0.000370276
							0.25327	0.000370242
							0.25369	0.000371263
							0.25412	0.000371951
							0.25454	0.000372087
							0.25496	0.000372513
							0.25539	0.000372104
							0.25581	0.000372195
							0.25623	0.000371968
							0.25666	0.000371641
							0.25708	0.0003709
							0.2575	0.000371871
							0.25793	0.000371058
							0.25835	0.000371435
							0.25877	0.000371606
							0.2592	0.000373166
							0.25962	0.000374389
							0.26004	0.000375001
							0.26047	0.00037651
							0.26088	0.000376817
							0.26131	0.000378291
							0.26173	0.000379761
							0.26215	0.000380919
							0.26258	0.000382136
							0.263	0.000382933
							0.26343	0.000382898
							0.26385	0.00038246
							0.26427	0.000383186
							0.2647	0.000382547
							0.26512	0.000381345
							0.26554	0.000382014
							0.26597	0.000382749
							0.26639	0.000380787
							0.26681	0.000382169
							0.26723	0.000381279
							0.26765	0.000381841
							0.26808	0.000381455
							0.26851	0.000381477
							0.26893	0.000381128
							0.26935	0.000380605
							0.26978	0.000381227
							0.2702	0.000381899
							0.27063	0.000381808
							0.27105	0.000382877
							0.27147	0.000382197
							0.2719	0.000381731
							0.27232	0.00038129
							0.27274	0.000380896
							0.27317	0.000380255
							0.27359	0.000380209
							0.27401	0.000381801
							0.27443	0.000382306
							0.27486	0.00038147
							0.27529	0.000382646
							0.2757	0.000381256
							0.27613	0.000381538
							0.27655	0.000381394
							0.27697	0.000380816
							0.2774	0.000381505
							0.27782	0.000380623
							0.27825	0.000380961
							0.27867	0.000380673
							0.2791	0.000379817
							0.27952	0.000380275
							0.27994	0.000379447
							0.28036	0.000379767
							0.28078	0.000379921
							0.28121	0.00038064
							0.28163	0.000381512
							0.28206	0.000382178
							0.28248	0.000384226
							0.2829	0.000386056
							0.28333	0.000386064
							0.28375	0.000387152
							0.28417	0.000388454
							0.2846	0.000390205
							0.28501	0.000391511
							0.28544	0.000392513
							0.28587	0.000393106
							0.28628	0.000390815
							0.28671	0.000391616
							0.28713	0.000390329
							0.28755	0.000390708
							0.28798	0.000390165
							0.2884	0.000388861
							0.28883	0.000388792
							0.28925	0.000386766
							0.28967	0.000386806
							0.2901	0.000386503
							0.29052	0.000385927
							0.29094	0.000386877
							0.29137	0.000386712
							0.29179	0.000387314
							0.29221	0.000387703
							0.29264	0.000388759
							0.29306	0.000389455
							0.29349	0.000389728
							0.29391	0.000389175
							0.29433	0.000388155
							0.29475	0.000389256
							0.29518	0.000390522
							0.2956	0.000390536
							0.29603	0.000391798
							0.29645	0.000392193
							0.29687	0.00039299
							0.2973	0.00039462
							0.29771	0.000394139
							0.29814	0.000395687
							0.29856	0.000396607
							0.29898	0.000396391
							0.29941	0.000397116
							0.29983	0.000397518
							0.30025	0.000398609
							0.30068	0.000398256
							0.3011	0.000398796
							0.30153	0.000399442
							0.30195	0.000397858
							0.30237	0.000398145
							0.3028	0.000398404
							0.30322	0.00039903
							0.30364	0.000398768
							0.30406	0.000399866
							0.30449	0.000401072
							0.30491	0.000401186
							0.30534	0.000400964
							0.30576	0.000400988
							0.30618	0.000400575
							0.30661	0.000400611
							0.30702	0.000401962
							0.30745	0.000401945
							0.30788	0.00040261
							0.3083	0.000403784
							0.30873	0.000404829
							0.30914	0.000404313
							0.30957	0.000404239
							0.31	0.000404493
							0.31041	0.00040276
							0.31084	0.000402704
							0.31126	0.000401061
							0.31168	0.000399993
							0.31211	0.000399706
							0.31253	0.000400304
							0.31296	0.000399381
							0.31338	0.000398217
							0.3138	0.000397063
							0.31422	0.000397437
							0.31465	0.000397683
							0.31507	0.000398731
							0.31549	0.000400053
							0.31592	0.000401017
							0.31634	0.000402412
							0.31677	0.00040431
							0.31719	0.000405148
							0.31761	0.000404715
							0.31804	0.000405344
							0.31846	0.000405584
							0.31888	0.00040532
							0.31931	0.000404279
							0.31973	0.000403324
							0.32015	0.000404507
							0.32058	0.000405768
							0.321	0.000407097
							0.32143	0.00040613
							0.32184	0.000405678
							0.32227	0.000405662
							0.32269	0.000405764
							0.32311	0.000405541
							0.32354	0.000405956
							0.32396	0.000406698
							0.32438	0.000406607
							0.32481	0.000406026
							0.32523	0.000406571
							0.32565	0.000406278
							0.32608	0.00040519
							0.3265	0.000406037
							0.32692	0.00040576
							0.32735	0.000406015
							0.32777	0.00040527
							0.32819	0.00040586
							0.32862	0.00040766
							0.32904	0.000408048
							0.32946	0.000407758
							0.32989	0.000406469
							0.33031	0.000406627
							0.33074	0.000407063
							0.33115	0.000406702
							0.33158	0.000407221
							0.332	0.000407023
							0.33242	0.000406536
							0.33285	0.000405167
							0.33328	0.000404756
							0.33369	0.000405445
							0.33412	0.000403115
							0.33455	0.000402199
							0.33497	0.000401803
							0.33539	0.000400384
							0.33581	0.000399821
							0.33624	0.000399028
							0.33666	0.000398884
							0.33708	0.000398648
							0.33751	0.000399025
							0.33794	0.000399465
							0.33835	0.000400865
							0.33878	0.000401768
							0.33921	0.000403188
							0.33962	0.000404356
							0.34006	0.000406491
							0.34047	0.00040699
							0.34089	0.000408474
							0.34132	0.000409383
							0.34174	0.000409965
							0.34217	0.000410592
							0.34259	0.000410177
							0.34301	0.000411557
							0.34344	0.000411434
							0.34386	0.000410578
							0.34428	0.000409105
							0.34471	0.000409371
							0.34513	0.000408556
							0.34555	0.000407813
							0.34598	0.000407988
							0.3464	0.000409045
							0.34682	0.000409927
							0.34724	0.000409904
							0.34767	0.000411095
							0.34809	0.000412366
							0.34851	0.000413262
							0.34894	0.000413284
							0.34936	0.000414137
							0.34979	0.000414149
							0.3502	0.000413755
							0.35063	0.000413695
							0.35105	0.000413577
							0.35148	0.00041318
							0.3519	0.000412457
							0.35232	0.000411786
							0.35275	0.000412535
							0.35317	0.000413996
							0.35359	0.000413195
							0.35402	0.000413702
							0.35444	0.000413522
							0.35487	0.000414245
							0.35529	0.000414891
							0.35571	0.000415353
							0.35614	0.000417055
							0.35656	0.000417624
							0.35698	0.000418554
							0.35741	0.000419232
							0.35783	0.000420073
							0.35825	0.000420356
							0.35868	0.000419438
							0.3591	0.000420318
							0.35952	0.000420632
							0.35995	0.000421896
							0.36037	0.000423508
							0.3608	0.000425317
							0.36122	0.000428002
							0.36164	0.000427884
							0.36207	0.000428049
							0.36249	0.000428109
							0.36291	0.000426653
							0.36334	0.000426432
							0.36375	0.000427353
							0.36418	0.000427588
							0.3646	0.000427776
							0.36502	0.000426764
							0.36545	0.000427144
							0.36587	0.000427449
							0.3663	0.00042839
							0.36672	0.000428636
							0.36714	0.000428652
							0.36757	0.000429377
							0.36799	0.000429164
							0.36841	0.000430084
							0.36884	0.000429621
							0.36926	0.000430141
							0.36969	0.000430617
							0.37011	0.0004302
							0.37053	0.000430015
							0.37095	0.000429551
							0.37138	0.000428339
							0.3718	0.000428305
							0.37223	0.000428075
							0.37265	0.000427232
							0.37307	0.000426091
							0.37349	0.000425589
							0.37392	0.000425596
							0.37434	0.000426411
							0.37477	0.000426522
							0.37519	0.00042629
							0.37561	0.000426596
							0.37604	0.000426207
							0.37646	0.000426421
							0.37688	0.000426789
							0.37731	0.000426728
							0.37772	0.000428896
							0.37815	0.000430156
							0.37857	0.000430853
							0.379	0.000430968
							0.37942	0.000432662
							0.37984	0.000433281
							0.38027	0.00043414
							0.38069	0.000434224
							0.38111	0.000435696
							0.38154	0.000435083
							0.38197	0.000435466
							0.38238	0.00043548
							0.38281	0.000434739
							0.38323	0.000433713
							0.38365	0.000432395
							0.38408	0.000432385
							0.3845	0.000430599
							0.38492	0.000430287
							0.38535	0.000429885
							0.38577	0.000430599
							0.3862	0.000431924
							0.38662	0.000431704
							0.38704	0.000430774
							0.38746	0.000430861
							0.38788	0.000432208
							0.38831	0.000432059
							0.38873	0.000432069
							0.38915	0.000432589
							0.38958	0.00043336
							0.39	0.000432127
							0.39042	0.000432381
							0.39085	0.000431219
							0.39127	0.000431075
							0.3917	0.000430281
							0.39212	0.000429807
							0.39255	0.000429518
							0.39297	0.00042836
							0.39339	0.000429222
							0.39381	0.000429342
							0.39423	0.00043097
							0.39466	0.000431625
							0.39508	0.000431229
							0.39551	0.000431782
							0.39593	0.000432563
							0.39635	0.000434556
							0.39678	0.000435359
							0.3972	0.00043642
							0.39763	0.000438345
							0.39805	0.000439073
							0.39847	0.000439029
							0.3989	0.000438654
							0.39932	0.000438951
							0.39974	0.000439973
							0.40017	0.000439388
							0.40059	0.000439196
							0.40101	0.000438403
							0.40144	0.000438806
							0.40186	0.000438252
							0.40228	0.000437322
							0.40271	0.00043784
							0.40313	0.00043728
							0.40355	0.000437591
							0.40398	0.000438583
							0.4044	0.000439052
							0.40482	0.000440729
							0.40525	0.000440951
							0.40567	0.000442032
							0.4061	0.000443116
							0.40651	0.000443717
							0.40694	0.000443657
							0.40736	0.00044487
							0.40778	0.000445997
							0.40821	0.000444972
							0.40863	0.000444515
							0.40905	0.000442961
							0.40948	0.000441841
							0.4099	0.000441198
							0.41032	0.000439753
							0.41075	0.000438024
							0.41117	0.000437326
							0.4116	0.000436988
							0.41202	0.000437199
							0.41244	0.000436888
							0.41286	0.00043679
							0.41329	0.000437261
							0.41371	0.000437682
							0.41414	0.000438726
							0.41456	0.000438819
							0.41498	0.000440298
							0.41541	0.000440464
							0.41583	0.000441833
							0.41625	0.00044151
							0.41668	0.000441004
							0.41709	0.000441655
							0.41752	0.000441203
							0.41795	0.000441651
							0.41837	0.000442338
							0.4188	0.000442504
							0.41921	0.000442005
							0.41964	0.000441715
							0.42006	0.000442641
							0.42048	0.000443482
							0.42091	0.000443707
							0.42133	0.000443299
							0.42175	0.000444104
							0.42218	0.000444301
							0.4226	0.00044414
							0.42303	0.00044436
							0.42345	0.0004454
							0.42387	0.000446529
							0.42429	0.000446991
							0.42472	0.000446852
							0.42514	0.000446142
							0.42557	0.000445975
							0.42599	0.000445333
							0.42641	0.000445012
							0.42684	0.000444491
							0.42726	0.000443685
							0.42768	0.000443221
							0.42811	0.000441775
							0.42852	0.000441899
							0.42895	0.000441146
							0.42937	0.000439386
							0.42979	0.000439266
							0.43022	0.000440476
							0.43064	0.000440601
							0.43106	0.000441355
							0.43149	0.000441645
							0.43191	0.000442934
							0.43234	0.000444638
							0.43276	0.000444313
							0.43318	0.000444536
							0.43361	0.000444247
							0.43403	0.000444976
							0.43446	0.000445125
							0.43488	0.000445031
							0.4353	0.000444998
							0.43572	0.000445543
							0.43615	0.000445624
							0.43657	0.000444066
							0.43699	0.000443925
							0.43742	0.000444696
							0.43784	0.00044525
							0.43827	0.000447015
							0.43869	0.000446976
							0.43911	0.000446635
							0.43954	0.000446912
							0.43996	0.000447485
							0.44038	0.000448764
							0.44081	0.000448982
							0.44123	0.000448546
							0.44166	0.00044864
							0.44208	0.00044885
							0.4425	0.000449524
							0.44292	0.000449236
							0.44335	0.000448819
							0.44377	0.000448922
							0.44419	0.000448086
							0.44462	0.000446673
							0.44504	0.000446292
							0.44546	0.000447251
							0.44588	0.000448076
							0.44631	0.00044788
							0.44673	0.000447923
							0.44716	0.000447363
							0.44758	0.0004479
							0.44801	0.000447937
							0.44842	0.000446982
							0.44885	0.000444633
							0.44927	0.000442928
							0.44969	0.000442313
							0.45012	0.000441754
							0.45054	0.000441831
							0.45097	0.000440384
							0.45139	0.000439884
							0.45181	0.000440808
							0.45224	0.000440817
							0.45266	0.000441495
							0.45308	0.000441822
							0.45351	0.000442977
							0.45393	0.000442674
							0.45435	0.000442981
							0.45478	0.000443213
							0.4552	0.000443656
							0.45563	0.000444779
							0.45605	0.000445377
							0.45647	0.000443974
							0.45689	0.000442967
							0.45732	0.000442406
							0.45774	0.000442124
							0.45817	0.000442833
							0.45859	0.000441416
							0.45901	0.000441664
							0.45944	0.000442189
							0.45985	0.000443939
							0.46028	0.000444874
							0.46071	0.000445496
							0.46112	0.000446461
							0.46155	0.000444215
							0.46197	0.000442827
							0.46239	0.000440957
							0.46282	0.00043993
							0.46324	0.000437937
							0.46367	0.000436581
							0.46409	0.000434978
							0.46451	0.000431802
							0.46494	0.000428935
							0.46536	0.000426315
							0.46578	0.000423341
							0.46621	0.000419662
							0.46663	0.000417139
							0.46705	0.000413974
							0.46748	0.000414095
							0.4679	0.000413742
							0.46832	0.000411931
							0.46875	0.000410253
							0.46917	0.000408787
							0.4696	0.000406276
							0.47002	0.000403738
							0.47044	0.000402274
							0.47087	0.00040108
							0.47129	0.000398539
							0.47171	0.000397013
							0.47214	0.00039533
							0.47255	0.000391665
							0.47298	0.000390182
							0.4734	0.000389578
							0.47382	0.000388383
							0.47425	0.000386782
							0.47467	0.000385393
							0.47509	0.000384101
							0.47552	0.000382029
							0.47594	0.000381523
							0.47637	0.000378904
							0.47679	0.000375389
							0.47721	0.000372074
							0.47764	0.000368359
							0.47806	0.000363775
							0.47849	0.000359362
							0.47891	0.000354353
							0.47933	0.000349744
							0.47975	0.000343326
							0.48018	0.000339073
							0.4806	0.000334551
							0.48102	0.000330265
							0.48145	0.000328266
							0.48187	0.000324031
							0.48229	0.000320322
							0.48272	0.000315361
							0.48314	0.00031196
							0.48357	0.000307183
							0.48399	0.000304674
							0.48441	0.000296242
							0.48484	0.000286781
							0.48525	0.00027629
							0.48568	0.000264769
							0.4861	0.000252218
							0.48652	0.000238638
							0.48695	0.000224028
							0.48737	0.000208389
							0.4878	0.000191719
							0.48822	0.00017402

## Sheet: Fig S19
	Fig S19	bot	top
	DNA-Dex biplastics (this work)	36	1155
	DNA-Ionomers bioplastics	2	21
	DNA-PEGDA gel	0.0055	0.1
	Biofilm-based bioplastics	980	1190
	Cotton fiber-based hybrid plastics	2100	2350
	Cellulose cinnamate plastics	2000	3050
	Protein Fibrils-based pioplastics	0.34	44.4
	High-density polyethylene (HDPE)	400	1200
	Low-density polyethylene (LDPE)	100	1900
	Polystyrene (PS)	1900	2900
	Polyvinylidene Fluoride (PVDF)	1000	3000
	Polyvinyl chloride (PVC)	2100	2700

## Sheet: Fig S23
	Fig S23
	day	Mean	sd
	1	1.00244	0.02813
	2	2.00489	0.05626
	3	3.00733	0.0843901
	4	4.00978	0.11252
	5	4.64976	0.0994367
	6	5.28973	0.0863533
	7	5.92971	0.0732699
	8	6.56969	0.0601865
	9	7.17112	0.0474181
	10	7.77256	0.0346496
	11	8.37399	0.0218812
	12	8.97543	0.00911275
	13	9.57686	0.0036557
	14	10.1783	0.0164241
	15	10.7797	0.0291926
	16	11.3836	0.0559554
	17	11.9876	0.0827182
	18	12.5915	0.109481
	19	13.1954	0.136244
	20	13.7993	0.163007
	21	14.4032	0.18977
	22	15.0071	0.216532
	23	15.5986	0.232624
	24	16.1902	0.248715
	25	16.7817	0.264807
	26	17.3733	0.280899
	27	17.9648	0.29699
	28	18.5563	0.313082
	29	19.1479	0.329173
	30	19.7367	0.305834
	31	20.3255	0.282494
	32	20.9144	0.259154
	33	21.5032	0.235815
	34	22.092	0.212475
	35	22.6809	0.189136
	36	23.2697	0.165796
	37	23.7873	0.166955
	38	24.3048	0.168114
	39	24.8224	0.169273
	40	25.34	0.170431
	41	25.8575	0.17159
	42	26.3751	0.172749
	43	26.8927	0.173908
	44	27.4103	0.175067
	45	27.9278	0.176226

[truncated: 5 more sheets: Fig S25, Fig S28, Fig S29, Fig S30, Fig S31]
